# Supplementary material for: ﻿New species of the Spiny Mouse genus Neacomys (Cricetidae, Sigmodontinae) from northwestern Ecuador
Source: Zookeys. 2023 Aug 17;1175:187–221. doi: 10.3897/zookeys.1175.106113 (PMC10450456; doi:10.3897/zookeys.1175.106113)
Supplement: XML Treatment for Neacomys [file zookeys.1175.106113-treatment1.xml]

<!DOCTYPE tp:taxon-treatment
  PUBLIC "-//TaxonX//DTD Taxonomic Treatment Publishing DTD v0 20100105//EN" "tax-treatment-NSO.dtd">
<tp:taxon-treatment xmlns:tp="http://www.plazi.org/taxpub"><tp:treatment-meta><kwd-group><label>Taxon classification</label><kwd>
                <named-content content-type="kingdom">Animalia</named-content>
              </kwd><kwd>
                <named-content content-type="order">Rodentia</named-content>
              </kwd><kwd>
                <named-content content-type="family">Cricetidae</named-content>
              </kwd></kwd-group><mixed-citation publication-type="journal"><person-group><name><surname>Tinoco</surname><given-names>Nicolás</given-names></name><name><surname>Koch</surname><given-names>Claudia</given-names></name><name><surname>Colmenares-Pinzón</surname><given-names>Javier E.</given-names></name><name><surname>Castellanos</surname><given-names>Francisco X.</given-names></name><name><surname>Brito</surname><given-names>Jorge</given-names></name></person-group><article-title>﻿New species of the Spiny Mouse genus <italic><tp:taxon-name><tp:taxon-name-part taxon-name-part-type="genus" reg="Neacomys">Neacomys</tp:taxon-name-part></tp:taxon-name></italic> (<tp:taxon-name><tp:taxon-name-part taxon-name-part-type="family">Cricetidae</tp:taxon-name-part></tp:taxon-name>, <tp:taxon-name><tp:taxon-name-part taxon-name-part-type="subfamily">Sigmodontinae</tp:taxon-name-part></tp:taxon-name>) from northwestern Ecuador</article-title><source>Zookeys</source><day>17</day><month>08</month><year>2023</year><volume>1175</volume><fpage>187</fpage><lpage>221</lpage><pub-id pub-id-type="doi">10.3897/zookeys.1175.106113</pub-id></mixed-citation></tp:treatment-meta><tp:nomenclature><label>﻿Genus</label><tp:taxon-name>
              <object-id xmlns:xlink="http://www.w3.org/1999/xlink" content-type="arpha" xlink:type="simple">29E80340-7831-532E-BC42-8FB962835ED1</object-id>
              <tp:taxon-name-part taxon-name-part-type="genus" reg="Neacomys">Neacomys</tp:taxon-name-part>
            </tp:taxon-name><tp:taxon-authority>Thomas, 1959</tp:taxon-authority></tp:nomenclature><tp:treatment-sec sec-type="type species" id="SECID0E3GAI"><title>Type species.</title><p><italic><tp:taxon-name><tp:taxon-name-part taxon-name-part-type="genus" reg="Neacomys">Neacomys</tp:taxon-name-part><tp:taxon-name-part taxon-name-part-type="species" reg="tenuipes">tenuipes</tp:taxon-name-part></tp:taxon-name></italic> Thomas, 1900: holotype UKNHM 1899.10.3.74; type locality “Guaquimay, near Bogota,” Cundinamarca, Colombia.</p></tp:treatment-sec></tp:taxon-treatment>
