# Supplementary material for: ﻿New species of the Spiny Mouse genus Neacomys (Cricetidae, Sigmodontinae) from northwestern Ecuador
Source: Zookeys. 2023 Aug 17;1175:187–221. doi: 10.3897/zookeys.1175.106113 (PMC10450456; doi:10.3897/zookeys.1175.106113)
Supplement: XML Treatment for Neacomys marci [file zookeys.1175.106113-treatment2.xml]

<!DOCTYPE tp:taxon-treatment
  PUBLIC "-//TaxonX//DTD Taxonomic Treatment Publishing DTD v0 20100105//EN" "tax-treatment-NSO.dtd">
<tp:taxon-treatment xmlns:tp="http://www.plazi.org/taxpub"><tp:treatment-meta><kwd-group><label>Taxon classification</label><kwd>
                <named-content content-type="kingdom">Animalia</named-content>
              </kwd><kwd>
                <named-content content-type="order">Rodentia</named-content>
              </kwd><kwd>
                <named-content content-type="family">Cricetidae</named-content>
              </kwd></kwd-group><mixed-citation publication-type="journal"><person-group><name><surname>Tinoco</surname><given-names>Nicolás</given-names></name><name><surname>Koch</surname><given-names>Claudia</given-names></name><name><surname>Colmenares-Pinzón</surname><given-names>Javier E.</given-names></name><name><surname>Castellanos</surname><given-names>Francisco X.</given-names></name><name><surname>Brito</surname><given-names>Jorge</given-names></name></person-group><article-title>﻿New species of the Spiny Mouse genus <italic><tp:taxon-name><tp:taxon-name-part taxon-name-part-type="genus" reg="Neacomys">Neacomys</tp:taxon-name-part></tp:taxon-name></italic> (<tp:taxon-name><tp:taxon-name-part taxon-name-part-type="family">Cricetidae</tp:taxon-name-part></tp:taxon-name>, <tp:taxon-name><tp:taxon-name-part taxon-name-part-type="subfamily">Sigmodontinae</tp:taxon-name-part></tp:taxon-name>) from northwestern Ecuador</article-title><source>Zookeys</source><day>17</day><month>08</month><year>2023</year><volume>1175</volume><fpage>187</fpage><lpage>221</lpage><pub-id pub-id-type="doi">10.3897/zookeys.1175.106113</pub-id></mixed-citation></tp:treatment-meta><tp:nomenclature><label>﻿</label><tp:taxon-name>
              <object-id xmlns:xlink="http://www.w3.org/1999/xlink" content-type="arpha" xlink:type="simple">8B97D15E-0C7D-5F20-913F-A0DFE2C96EE9</object-id>
              <tp:taxon-name-part taxon-name-part-type="genus" reg="Neacomys">Neacomys</tp:taxon-name-part>
              <tp:taxon-name-part taxon-name-part-type="species" reg="marci">marci</tp:taxon-name-part>
              <object-id xmlns:xlink="http://www.w3.org/1999/xlink" content-type="zoobank" xlink:type="simple">https://zoobank.org/79122A9B-991F-4B46-AEDE-BD740EEB4EB4</object-id>
            </tp:taxon-name><tp:taxon-authority>Brito &amp; Tinoco</tp:taxon-authority><tp:taxon-status xmlns:xlink="http://www.w3.org/1999/xlink" xlink:type="simple">sp. nov.</tp:taxon-status><tp:nomenclature-citation-list><tp:nomenclature-citation><tp:taxon-name>
                  <tp:taxon-name-part taxon-name-part-type="genus" reg="Neacomys">Neacomys</tp:taxon-name-part>
                  <tp:taxon-name-part taxon-name-part-type="species" reg="tenuipes">tenuipes</tp:taxon-name-part>
                </tp:taxon-name><comment>: <xref ref-type="bibr" rid="B9">Brito et al. 2021a</xref>; <xref ref-type="bibr" rid="B19">Curay et al. 2022</xref> (non <tp:taxon-name><tp:taxon-name-part taxon-name-part-type="genus" reg="Neacomys">Neacomys</tp:taxon-name-part><tp:taxon-name-part taxon-name-part-type="species" reg="tenuipes">tenuipes</tp:taxon-name-part></tp:taxon-name> Thomas, 1900).</comment></tp:nomenclature-citation></tp:nomenclature-citation-list></tp:nomenclature><tp:treatment-sec sec-type="Holotype" id="SECID0EXJAI"><title>Holotype.</title><p><named-content xmlns:xlink="http://www.w3.org/1999/xlink" content-type="dwc:institutional_code" xlink:title="Instituto Nacional de Biodiversidad" xlink:href="http://grbio.org/institution/instituto-nacional-de-biodiversidad" xlink:type="simple">MECN</named-content> 6232 (field number JBM 2307), an adult female captured on 18 November 2020, by J. Brito, J. Curay and K. Cuji, preserved as dry skin, skull, and skeleton, with muscle and liver sample preserved in 95% ethanol.</p></tp:treatment-sec><tp:treatment-sec sec-type="description" id="SECID0EBKAI"><title>Measurements of holotype (in mm).</title><p><abbrev xmlns:xlink="http://www.w3.org/1999/xlink" xlink:title="head and body length" id="ABBRID0EHKAI" xlink:type="simple">HBL</abbrev> 70; <abbrev xmlns:xlink="http://www.w3.org/1999/xlink" xlink:title="tail length" id="ABBRID0ELKAI" xlink:type="simple">TL</abbrev> 84; <abbrev xmlns:xlink="http://www.w3.org/1999/xlink" xlink:title="hind foot length" id="ABBRID0EPKAI" xlink:type="simple">HF</abbrev> 20; E 13; w 14.5; <abbrev xmlns:xlink="http://www.w3.org/1999/xlink" xlink:title="condyloincisive length" id="ABBRID0ETKAI" xlink:type="simple">CIL</abbrev> 18.5; <abbrev xmlns:xlink="http://www.w3.org/1999/xlink" xlink:title="length of incisive foramina" id="ABBRID0EXKAI" xlink:type="simple">LIF</abbrev> 2.9; <abbrev xmlns:xlink="http://www.w3.org/1999/xlink" xlink:title="breadth of incisive foramina" id="ABBRID0E2KAI" xlink:type="simple">BIF</abbrev> 1.4; <abbrev xmlns:xlink="http://www.w3.org/1999/xlink" xlink:title="length of upper diastema" id="ABBRID0E6KAI" xlink:type="simple">LD</abbrev> 5.3; <abbrev xmlns:xlink="http://www.w3.org/1999/xlink" xlink:title="crown length of maxillary toothrow" id="ABBRID0EDLAI" xlink:type="simple">LM</abbrev> 2.5; <abbrev xmlns:xlink="http://www.w3.org/1999/xlink" xlink:title="alveolar width" id="ABBRID0EHLAI" xlink:type="simple">AW</abbrev> 4; <abbrev xmlns:xlink="http://www.w3.org/1999/xlink" xlink:title="breadth of palatal bridge" id="ABBRID0ELLAI" xlink:type="simple">BPB</abbrev> 2.1; <abbrev xmlns:xlink="http://www.w3.org/1999/xlink" xlink:title="length of rostrum" id="ABBRID0EPLAI" xlink:type="simple">LR</abbrev> 6.4; <abbrev xmlns:xlink="http://www.w3.org/1999/xlink" xlink:title="length nasal" id="ABBRID0ETLAI" xlink:type="simple">LN</abbrev> 8.2; <abbrev xmlns:xlink="http://www.w3.org/1999/xlink" xlink:title="rostral width" id="ABBRID0EXLAI" xlink:type="simple">RW-2</abbrev> 4; <abbrev xmlns:xlink="http://www.w3.org/1999/xlink" xlink:title="Analysis of Biodiversity Change/Museum Koenig" id="ABBRID0E2LAI" xlink:type="simple">LIB</abbrev> 4.2; <abbrev xmlns:xlink="http://www.w3.org/1999/xlink" xlink:title="orbital length" id="ABBRID0E6LAI" xlink:type="simple">OL</abbrev> 6.6; <abbrev xmlns:xlink="http://www.w3.org/1999/xlink" xlink:title="breadth of zygomatic plate" id="ABBRID0EDMAI" xlink:type="simple">BZP</abbrev> 1.7; <abbrev xmlns:xlink="http://www.w3.org/1999/xlink" xlink:title="zygomatic breadth" id="ABBRID0EHMAI" xlink:type="simple">ZB</abbrev> 11; <abbrev xmlns:xlink="http://www.w3.org/1999/xlink" xlink:title="braincase breadth" id="ABBRID0ELMAI" xlink:type="simple">BB</abbrev> 10.4; <abbrev xmlns:xlink="http://www.w3.org/1999/xlink" xlink:title="occipital condyle breadth" id="ABBRID0EPMAI" xlink:type="simple">OCB</abbrev> 5; <abbrev xmlns:xlink="http://www.w3.org/1999/xlink" xlink:title="basioccipital length" id="ABBRID0ETMAI" xlink:type="simple">BOL</abbrev> 3.1; <abbrev xmlns:xlink="http://www.w3.org/1999/xlink" xlink:title="cranial depth" id="ABBRID0EXMAI" xlink:type="simple">CD</abbrev> 8.1; <abbrev xmlns:xlink="http://www.w3.org/1999/xlink" xlink:title="breadth of the first upper molar" id="ABBRID0E2MAI" xlink:type="simple">BM1</abbrev> 0.8. All measurements of the type series are listed in Table <xref ref-type="table" rid="T4">4</xref>.</p><table-wrap id="T4" position="float" orientation="portrait"><label>Table 4.</label><caption><p>Summary of morphometric measurements of all specimens in mm. Species names are accompanied by number of analyzed individuals between parentheses. Mean and standard deviation values are shown between parentheses. Abbreviations of characters are detailed in the text.</p></caption><table id="TID0E1PCI" rules="all"><tbody><tr><th rowspan="1" colspan="1"/><th rowspan="1" colspan="1"><italic><tp:taxon-name><tp:taxon-name-part taxon-name-part-type="genus" reg="Neacomys">N.</tp:taxon-name-part><tp:taxon-name-part taxon-name-part-type="species" reg="marci">marci</tp:taxon-name-part></tp:taxon-name></italic> sp. nov. (<italic>n</italic> = 23)</th><th rowspan="1" colspan="1"><tp:taxon-name><tp:taxon-name-part taxon-name-part-type="genus" reg="Neacomys">N.</tp:taxon-name-part><tp:taxon-name-part taxon-name-part-type="uncertainty-rank">cf.</tp:taxon-name-part><tp:taxon-name-part taxon-name-part-type="species" reg="pictus">pictus</tp:taxon-name-part></tp:taxon-name> (<italic>n</italic> = 2)</th><th rowspan="1" colspan="1"><italic><tp:taxon-name><tp:taxon-name-part taxon-name-part-type="genus" reg="Neacomys">N.</tp:taxon-name-part><tp:taxon-name-part taxon-name-part-type="species" reg="rosalindae">rosalindae</tp:taxon-name-part></tp:taxon-name></italic> (<italic>n</italic> = 62)*</th><th rowspan="1" colspan="1"><italic><tp:taxon-name><tp:taxon-name-part taxon-name-part-type="genus" reg="Neacomys">N.</tp:taxon-name-part><tp:taxon-name-part taxon-name-part-type="species" reg="tenuipes">tenuipes</tp:taxon-name-part></tp:taxon-name></italic> (<italic>n</italic> = 21)**</th></tr><tr><td rowspan="1" colspan="1">
                      <abbrev xmlns:xlink="http://www.w3.org/1999/xlink" xlink:title="head and body length" id="ABBRID0E5PAI" xlink:type="simple">HBL</abbrev>
                    </td><td rowspan="1" colspan="1">62–85(71.39±4.74)</td><td rowspan="1" colspan="1">79–90(84.5±7.78)</td><td rowspan="1" colspan="1">62–99(75.43±6.52)</td><td rowspan="1" colspan="1">70–97(82.21±6.68)</td></tr><tr><td rowspan="1" colspan="1">
                      <abbrev xmlns:xlink="http://www.w3.org/1999/xlink" xlink:title="tail length" id="ABBRID0ETQAI" xlink:type="simple">TL</abbrev>
                    </td><td rowspan="1" colspan="1">50–88(79.66±9.59)</td><td rowspan="1" colspan="1">76–89(82.5±9.19)</td><td rowspan="1" colspan="1">61.5–87(76.56±5.34)</td><td rowspan="1" colspan="1">80–108(97.44±7.02)</td></tr><tr><td rowspan="1" colspan="1">
                      <abbrev xmlns:xlink="http://www.w3.org/1999/xlink" xlink:title="hind foot length" id="ABBRID0EIRAI" xlink:type="simple">HF</abbrev>
                    </td><td rowspan="1" colspan="1">18–22(20.26±1.25)</td><td rowspan="1" colspan="1">22–23(22.5±0.71)</td><td rowspan="1" colspan="1">17–23(19.86±1.07)</td><td rowspan="1" colspan="1">20–23.3(22.16±0.85)</td></tr><tr><td rowspan="1" colspan="1">Ear</td><td rowspan="1" colspan="1">10–16(12.96±1.49)</td><td rowspan="1" colspan="1">14</td><td rowspan="1" colspan="1">11–20(13.74±1.45)</td><td rowspan="1" colspan="1">13–17(14.94±1.19)</td></tr><tr><td rowspan="1" colspan="1">
                      <abbrev xmlns:xlink="http://www.w3.org/1999/xlink" xlink:title="condyloincisive length" id="ABBRID0ENSAI" xlink:type="simple">CIL</abbrev>
                    </td><td rowspan="1" colspan="1">17.5–18.9(18.31±0.36)</td><td rowspan="1" colspan="1">21.48–22.52(22±0.74)</td><td rowspan="1" colspan="1">16.8–19.5(18.17±0.56)</td><td rowspan="1" colspan="1">17.9–19.9(18.96±0.64)</td></tr><tr><td rowspan="1" colspan="1">
                      <abbrev xmlns:xlink="http://www.w3.org/1999/xlink" xlink:title="length of incisive foramina" id="ABBRID0ECTAI" xlink:type="simple">LIF</abbrev>
                    </td><td rowspan="1" colspan="1">2.1–3.1(2.83±0.23)</td><td rowspan="1" colspan="1">3.16–3.5(3.33±0.24)</td><td rowspan="1" colspan="1">1.9–3.5(2.83±0.23)</td><td rowspan="1" colspan="1">2.6–3.7(3.12±0.27)</td></tr><tr><td rowspan="1" colspan="1">
                      <abbrev xmlns:xlink="http://www.w3.org/1999/xlink" xlink:title="breadth of incisive foramina" id="ABBRID0EXTAI" xlink:type="simple">BIF</abbrev>
                    </td><td rowspan="1" colspan="1">1.3–1.6(1.5±0.09)</td><td rowspan="1" colspan="1">1.5–1.71(1.6±0.15)</td><td rowspan="1" colspan="1">1.2–1.6(1.39±0.09)</td><td rowspan="1" colspan="1">1.4–1.9(1.57±0.11)</td></tr><tr><td rowspan="1" colspan="1">
                      <abbrev xmlns:xlink="http://www.w3.org/1999/xlink" xlink:title="length of upper diastema" id="ABBRID0EMUAI" xlink:type="simple">LD</abbrev>
                    </td><td rowspan="1" colspan="1">4.9–5.6(5.25±0.13)</td><td rowspan="1" colspan="1">6.32–6.5(6.41±0.13)</td><td rowspan="1" colspan="1">4.6–5.9(5.2±0.25)</td><td rowspan="1" colspan="1">4.8–5.8(5.4±0.28)</td></tr><tr><td rowspan="1" colspan="1">
                      <abbrev xmlns:xlink="http://www.w3.org/1999/xlink" xlink:title="crown length of maxillary toothrow" id="ABBRID0EBVAI" xlink:type="simple">LM</abbrev>
                    </td><td rowspan="1" colspan="1">2.3–2.7(2.55±0.1)</td><td rowspan="1" colspan="1">3.2–3.24(3.22±0.03)</td><td rowspan="1" colspan="1">2.4–2.8(2.61±0.09)</td><td rowspan="1" colspan="1">2.6–2.9(2.81±0.1)</td></tr><tr><td rowspan="1" colspan="1">
                      <abbrev xmlns:xlink="http://www.w3.org/1999/xlink" xlink:title="alveolar width" id="ABBRID0EWVAI" xlink:type="simple">AW</abbrev>
                    </td><td rowspan="1" colspan="1">3.8–4.3(4.04±0.12)</td><td rowspan="1" colspan="1">4.75–4.87(4.81±0.09)</td><td rowspan="1" colspan="1">3.5–4.1(3.81±0.17)</td><td rowspan="1" colspan="1">3.9–4.4(4.14±0.12)</td></tr><tr><td rowspan="1" colspan="1">
                      <abbrev xmlns:xlink="http://www.w3.org/1999/xlink" xlink:title="breadth of palatal bridge" id="ABBRID0ELWAI" xlink:type="simple">BPB</abbrev>
                    </td><td rowspan="1" colspan="1">2.1–2.5(2.25±0.12)</td><td rowspan="1" colspan="1">2.76–2.77(2.76±0.01)</td><td rowspan="1" colspan="1">1.9–2.8(2.35±0.17)</td><td rowspan="1" colspan="1">2.2–2.5(2.3±0.1)</td></tr><tr><td rowspan="1" colspan="1">
                      <abbrev xmlns:xlink="http://www.w3.org/1999/xlink" xlink:title="length of rostrum" id="ABBRID0EAXAI" xlink:type="simple">LR</abbrev>
                    </td><td rowspan="1" colspan="1">5.1–6.7(6.2±0.39)</td><td rowspan="1" colspan="1">5.88–7.58(6.73±1.2)</td><td rowspan="1" colspan="1">5.9–7.4(6.61±0.29)</td><td rowspan="1" colspan="1">6.3–7.5(6.98±0.37)</td></tr><tr><td rowspan="1" colspan="1">
                      <abbrev xmlns:xlink="http://www.w3.org/1999/xlink" xlink:title="length nasal" id="ABBRID0EVXAI" xlink:type="simple">LN</abbrev>
                    </td><td rowspan="1" colspan="1">7.3–8.6(8.04±0.35)</td><td rowspan="1" colspan="1">8.81–9.22(9.02±0.29)</td><td rowspan="1" colspan="1">6.9–8.9(8.08±0.34)</td><td rowspan="1" colspan="1">7.3–9.2(8.42±0.53)</td></tr><tr><td rowspan="1" colspan="1">
                      <abbrev xmlns:xlink="http://www.w3.org/1999/xlink" xlink:title="rostral width" id="ABBRID0EKYAI" xlink:type="simple">RW-2</abbrev>
                    </td><td rowspan="1" colspan="1">3.8–4.3(4.06±0.13)</td><td rowspan="1" colspan="1">4.83–5.05(4.94±0.16)</td><td rowspan="1" colspan="1">3.4–4.5(3.96±0.21)</td><td rowspan="1" colspan="1">3.2–3.7(3.43±0.14)</td></tr><tr><td rowspan="1" colspan="1">
                      <abbrev xmlns:xlink="http://www.w3.org/1999/xlink" xlink:title="Analysis of Biodiversity Change/Museum Koenig" id="ABBRID0E6YAI" xlink:type="simple">LIB</abbrev>
                    </td><td rowspan="1" colspan="1">4.2–4.6(4.41±0.13)</td><td rowspan="1" colspan="1">4.68–5.05(4.86±0.26)</td><td rowspan="1" colspan="1">3.7–4.6(4.16±0.22)</td><td rowspan="1" colspan="1">4.1–4.7(4.38±0.13)</td></tr><tr><td rowspan="1" colspan="1">
                      <abbrev xmlns:xlink="http://www.w3.org/1999/xlink" xlink:title="orbital length" id="ABBRID0EUZAI" xlink:type="simple">OL</abbrev>
                    </td><td rowspan="1" colspan="1">6.2–8.1(6.8±0.36)</td><td rowspan="1" colspan="1">8.26–8.83(8.54±0.4)</td><td rowspan="1" colspan="1">6.5–7.7(7±0.25)</td><td rowspan="1" colspan="1">3.1–4.1(3.54±0.26)</td></tr><tr><td rowspan="1" colspan="1">
                      <abbrev xmlns:xlink="http://www.w3.org/1999/xlink" xlink:title="breadth of zygomatic plate" id="ABBRID0EJ1AI" xlink:type="simple">BZP</abbrev>
                    </td><td rowspan="1" colspan="1">1.6–2.1(1.83±0.12)</td><td rowspan="1" colspan="1">2.3–2.5(2.38±0.13)</td><td rowspan="1" colspan="1">1.4–2.1(1.79±0.13)</td><td rowspan="1" colspan="1">1.6–2.1(1.87±0.12)</td></tr><tr><td rowspan="1" colspan="1">
                      <abbrev xmlns:xlink="http://www.w3.org/1999/xlink" xlink:title="zygomatic breadth" id="ABBRID0E51AI" xlink:type="simple">ZB</abbrev>
                    </td><td rowspan="1" colspan="1">10.4–11.3(10.94±0.24)</td><td rowspan="1" colspan="1">12.6–13.1(12.87±0.33)</td><td rowspan="1" colspan="1">9.8–11.5(10.67±0.39)</td><td rowspan="1" colspan="1">10.2–11.9(11.21±0.41)</td></tr><tr><td rowspan="1" colspan="1">
                      <abbrev xmlns:xlink="http://www.w3.org/1999/xlink" xlink:title="braincase breadth" id="ABBRID0ET2AI" xlink:type="simple">BB</abbrev>
                    </td><td rowspan="1" colspan="1">10.2–10.8(10.54±0.17)</td><td rowspan="1" colspan="1">10.9–11.3(11.13±0.26)</td><td rowspan="1" colspan="1">9.2–10.7(10.09±0.3)</td><td rowspan="1" colspan="1">9.9–11.2(10.51±0.3)</td></tr><tr><td rowspan="1" colspan="1">
                      <abbrev xmlns:xlink="http://www.w3.org/1999/xlink" xlink:title="occipital condyle breadth" id="ABBRID0EI3AI" xlink:type="simple">OCB</abbrev>
                    </td><td rowspan="1" colspan="1">5.03–5.58(5.33±0.15)</td><td rowspan="1" colspan="1">6–6.1(6.05±0.07)</td><td rowspan="1" colspan="1">4.7–5.5(5.12±0.17)</td><td rowspan="1" colspan="1">4.9–5.9(5.36±0.26)</td></tr><tr><td rowspan="1" colspan="1">
                      <abbrev xmlns:xlink="http://www.w3.org/1999/xlink" xlink:title="basioccipital length" id="ABBRID0E43AI" xlink:type="simple">BOL</abbrev>
                    </td><td rowspan="1" colspan="1">2.7–3.17(2.94±0.13)</td><td rowspan="1" colspan="1">3.56–3.83(3.7±0.19)</td><td rowspan="1" colspan="1">2.4–3.3(2.88±0.17)</td><td rowspan="1" colspan="1">2.7–3.3(2.98±0.15)</td></tr><tr><td rowspan="1" colspan="1">
                      <abbrev xmlns:xlink="http://www.w3.org/1999/xlink" xlink:title="cranial depth" id="ABBRID0ES4AI" xlink:type="simple">CD</abbrev>
                    </td><td rowspan="1" colspan="1">7.54–8.63(7.9±0.24)</td><td rowspan="1" colspan="1">8.64–8.75(8.7±0.08)</td><td rowspan="1" colspan="1">7.3–8.5(7.82±0.22)</td><td rowspan="1" colspan="1">7.4–8.3(7.84±0.23)</td></tr></tbody></table><table-wrap-foot><fn><p>* = <xref ref-type="bibr" rid="B42">Sánchez–Vendizú et al. (2018)</xref>; ** = <xref ref-type="bibr" rid="B13">Caccavo and Weksler (2021)</xref>.</p></fn></table-wrap-foot></table-wrap></tp:treatment-sec><tp:treatment-sec sec-type="type locality" id="SECID0EO5AI"><title>Type locality.</title><p>Reserva Dracula, Estación Fisher, Parroquia Chical, Cantón Tulcán, Provincia Carchi, Ecuador, Coordinates: <named-content xmlns:xlink="http://www.w3.org/1999/xlink" content-type="dwc:verbatimCoordinates" xlink:type="simple"><named-content content-type="geo-json" specific-use="{&#34;type&#34;:&#34;Point&#34;,&#34;coordinates&#34;:[-78.224700,1.006667]}" id="NCID0EX5AI" xlink:type="simple">1.006667, -78.2247</named-content></named-content>; WGS84 taken by GPS at the site of collection; elevation 1,067 m.</p></tp:treatment-sec><tp:treatment-sec sec-type="Paratypes" id="SECID0E35AI"><title>Paratypes</title><p><bold>(<italic>n</italic> = 38).</bold><named-content xmlns:xlink="http://www.w3.org/1999/xlink" content-type="dwc:institutional_code" xlink:title="Instituto Nacional de Biodiversidad" xlink:href="http://grbio.org/institution/instituto-nacional-de-biodiversidad" xlink:type="simple">MECN</named-content> 6230, adult male, and <named-content xmlns:xlink="http://www.w3.org/1999/xlink" content-type="dwc:institutional_code" xlink:title="Instituto Nacional de Biodiversidad" xlink:href="http://grbio.org/institution/instituto-nacional-de-biodiversidad" xlink:type="simple">MECN</named-content> 6233, adult female, preserved as dry skin and cleaned skull, collected in Provincia de Carchi, Reserva Dracula, Estación Fisher (<named-content xmlns:xlink="http://www.w3.org/1999/xlink" content-type="dwc:verbatimCoordinates" xlink:type="simple"><named-content content-type="geo-json" specific-use="{&#34;type&#34;:&#34;Point&#34;,&#34;coordinates&#34;:[-78.224700,1.006667]}" id="NCID0ES6AI" xlink:type="simple">1.006667, -78.2247</named-content></named-content>, 1,067 m.) on 18 November 2020, by J. Brito, J. Curay and K. Cuji. <named-content xmlns:xlink="http://www.w3.org/1999/xlink" content-type="dwc:institutional_code" xlink:title="Instituto Nacional de Biodiversidad" xlink:href="http://grbio.org/institution/instituto-nacional-de-biodiversidad" xlink:type="simple">MECN</named-content> 6231, adult male, preserved as dry skin and cleaned skull, collected in Provincia de Carchi, Reserva Dracula, Estación Fisher (<named-content xmlns:xlink="http://www.w3.org/1999/xlink" content-type="dwc:verbatimCoordinates" xlink:type="simple"><named-content content-type="geo-json" specific-use="{&#34;type&#34;:&#34;Point&#34;,&#34;coordinates&#34;:[-78.224700,1.006667]}" id="NCID0E56AI" xlink:type="simple">1.006667, -78.2247</named-content></named-content>, 1,067 m.) on 20 November 2020, by J. Brito, J. Curay and K. Cuji. <named-content xmlns:xlink="http://www.w3.org/1999/xlink" content-type="dwc:institutional_code" xlink:title="Instituto Nacional de Biodiversidad" xlink:href="http://grbio.org/institution/instituto-nacional-de-biodiversidad" xlink:type="simple">MECN</named-content> 6238, <named-content xmlns:xlink="http://www.w3.org/1999/xlink" content-type="dwc:institutional_code" xlink:title="Instituto Nacional de Biodiversidad" xlink:href="http://grbio.org/institution/instituto-nacional-de-biodiversidad" xlink:type="simple">MECN</named-content> 6239, <named-content xmlns:xlink="http://www.w3.org/1999/xlink" content-type="dwc:institutional_code" xlink:title="Instituto Nacional de Biodiversidad" xlink:href="http://grbio.org/institution/instituto-nacional-de-biodiversidad" xlink:type="simple">MECN</named-content> 6240, <named-content xmlns:xlink="http://www.w3.org/1999/xlink" content-type="dwc:institutional_code" xlink:title="Instituto Nacional de Biodiversidad" xlink:href="http://grbio.org/institution/instituto-nacional-de-biodiversidad" xlink:type="simple">MECN</named-content> 6241, adult males, and <named-content xmlns:xlink="http://www.w3.org/1999/xlink" content-type="dwc:institutional_code" xlink:title="Instituto Nacional de Biodiversidad" xlink:href="http://grbio.org/institution/instituto-nacional-de-biodiversidad" xlink:type="simple">MECN</named-content> 6237, <named-content xmlns:xlink="http://www.w3.org/1999/xlink" content-type="dwc:institutional_code" xlink:title="Instituto Nacional de Biodiversidad" xlink:href="http://grbio.org/institution/instituto-nacional-de-biodiversidad" xlink:type="simple">MECN</named-content> 6242, adult females, preserved in 75% ethanol, collected in Provincia de Carchi, Reserva Dracula, Estación Fisher (<named-content xmlns:xlink="http://www.w3.org/1999/xlink" content-type="dwc:verbatimCoordinates" xlink:type="simple"><named-content content-type="geo-json" specific-use="{&#34;type&#34;:&#34;Point&#34;,&#34;coordinates&#34;:[-78.224700,1.006667]}" id="NCID0E5ABI" xlink:type="simple">1.006667, -78.2247</named-content></named-content>, 1,067 m.) on 21 November 2020, by J. Brito, J. Curay and K. Cuji. <named-content xmlns:xlink="http://www.w3.org/1999/xlink" content-type="dwc:institutional_code" xlink:title="Instituto Nacional de Biodiversidad" xlink:href="http://grbio.org/institution/instituto-nacional-de-biodiversidad" xlink:type="simple">MECN</named-content> 6479, adult male, preserved in 75% ethanol, collected in Provincia de Carchi, Reserva Dracula, Estación Fisher (<named-content xmlns:xlink="http://www.w3.org/1999/xlink" content-type="dwc:verbatimCoordinates" xlink:type="simple"><named-content content-type="geo-json" specific-use="{&#34;type&#34;:&#34;Point&#34;,&#34;coordinates&#34;:[-78.224700,1.006667]}" id="NCID0EKBBI" xlink:type="simple">1.006667, -78.2247</named-content></named-content>, 1,067 m.) on 30 March 2021, by J. Brito. J. Castro, Z. Villacís and J. Guaya. <named-content xmlns:xlink="http://www.w3.org/1999/xlink" content-type="dwc:institutional_code" xlink:title="Instituto Nacional de Biodiversidad" xlink:href="http://grbio.org/institution/instituto-nacional-de-biodiversidad" xlink:type="simple">MECN</named-content> 5339, <named-content xmlns:xlink="http://www.w3.org/1999/xlink" content-type="dwc:institutional_code" xlink:title="Instituto Nacional de Biodiversidad" xlink:href="http://grbio.org/institution/instituto-nacional-de-biodiversidad" xlink:type="simple">MECN</named-content> 5340, <named-content xmlns:xlink="http://www.w3.org/1999/xlink" content-type="dwc:institutional_code" xlink:title="Instituto Nacional de Biodiversidad" xlink:href="http://grbio.org/institution/instituto-nacional-de-biodiversidad" xlink:type="simple">MECN</named-content> 5374, <named-content xmlns:xlink="http://www.w3.org/1999/xlink" content-type="dwc:institutional_code" xlink:title="Instituto Nacional de Biodiversidad" xlink:href="http://grbio.org/institution/instituto-nacional-de-biodiversidad" xlink:type="simple">MECN</named-content> 5375, adult males, preserved as cleaned skulls and carcasses in ethanol, <named-content xmlns:xlink="http://www.w3.org/1999/xlink" content-type="dwc:institutional_code" xlink:title="Instituto Nacional de Biodiversidad" xlink:href="http://grbio.org/institution/instituto-nacional-de-biodiversidad" xlink:type="simple">MECN</named-content> 5370, <named-content xmlns:xlink="http://www.w3.org/1999/xlink" content-type="dwc:institutional_code" xlink:title="Instituto Nacional de Biodiversidad" xlink:href="http://grbio.org/institution/instituto-nacional-de-biodiversidad" xlink:type="simple">MECN</named-content> 5373, adult males, preserved in ethanol, <named-content xmlns:xlink="http://www.w3.org/1999/xlink" content-type="dwc:institutional_code" xlink:title="Instituto Nacional de Biodiversidad" xlink:href="http://grbio.org/institution/instituto-nacional-de-biodiversidad" xlink:type="simple">MECN</named-content> 5372, adult female, preserved as cleaned skull and carcass in ethanol, collected in Provincia de Carchi, Reserva Drácula, Peñas Blancas (<named-content xmlns:xlink="http://www.w3.org/1999/xlink" content-type="dwc:verbatimCoordinates" xlink:type="simple"><named-content content-type="geo-json" specific-use="{&#34;type&#34;:&#34;Point&#34;,&#34;coordinates&#34;:[-78.210173,0.973758]}" id="NCID0EOCBI" xlink:type="simple">0. 973758, -78.210173</named-content></named-content>, 1,290 m) on 27 November 2016, by J. Brito, J. Robayo and H. Yela. <named-content xmlns:xlink="http://www.w3.org/1999/xlink" content-type="dwc:institutional_code" xlink:title="Instituto Nacional de Biodiversidad" xlink:href="http://grbio.org/institution/instituto-nacional-de-biodiversidad" xlink:type="simple">MECN</named-content> 5357, adult male, preserved as cleaned skull and carcass in ethanol, collected in Provincia de Carchi, Reserva Dracula, Pailón (<named-content xmlns:xlink="http://www.w3.org/1999/xlink" content-type="dwc:verbatimCoordinates" xlink:type="simple"><named-content content-type="geo-json" specific-use="{&#34;type&#34;:&#34;Point&#34;,&#34;coordinates&#34;:[-78.237714,0.992406]}" id="NCID0E1CBI" xlink:type="simple">0.992406, -78.237714</named-content></named-content>, 1,270 m) on 29 November 2016, by J. Brito, J. Robayo and H. Yela. <named-content xmlns:xlink="http://www.w3.org/1999/xlink" content-type="dwc:institutional_code" xlink:title="Instituto Nacional de Biodiversidad" xlink:href="http://grbio.org/institution/instituto-nacional-de-biodiversidad" xlink:type="simple">MECN</named-content> 6013, juvenile male, preserved as cleaned skull and carcass in ethanol, collected in Provincia de Carchi, Reserva Dracula, Pailón (<named-content xmlns:xlink="http://www.w3.org/1999/xlink" content-type="dwc:verbatimCoordinates" xlink:type="simple"><named-content content-type="geo-json" specific-use="{&#34;type&#34;:&#34;Point&#34;,&#34;coordinates&#34;:[-78.237714,0.992406]}" id="NCID0EGDBI" xlink:type="simple">0.992406, -78.237714</named-content></named-content>, 1,270 m) on 7 November 2017, by J. Brito, J. Curay and R. Vargas. <named-content xmlns:xlink="http://www.w3.org/1999/xlink" content-type="dwc:institutional_code" xlink:title="Instituto Nacional de Biodiversidad" xlink:href="http://grbio.org/institution/instituto-nacional-de-biodiversidad" xlink:type="simple">MECN</named-content> 5919, adult male, preserved as cleaned skull and carcass in ethanol, collected in Provincia de Carchi, Reserva Dracula, Pailón Alto (<named-content xmlns:xlink="http://www.w3.org/1999/xlink" content-type="dwc:verbatimCoordinates" xlink:type="simple"><named-content content-type="geo-json" specific-use="{&#34;type&#34;:&#34;Point&#34;,&#34;coordinates&#34;:[-78.217600,0.974150]}" id="NCID0ESDBI" xlink:type="simple">0.97415, -78.2176</named-content></named-content>, 1,630 m) on 28 March 2018, by J. R. Vargas and M. Esparza. <named-content xmlns:xlink="http://www.w3.org/1999/xlink" content-type="dwc:institutional_code" xlink:title="Instituto Nacional de Biodiversidad" xlink:href="http://grbio.org/institution/instituto-nacional-de-biodiversidad" xlink:type="simple">MECN</named-content> 5904, adult male, preserved as dry skin and cleaned skull, <named-content xmlns:xlink="http://www.w3.org/1999/xlink" content-type="dwc:institutional_code" xlink:title="Instituto Nacional de Biodiversidad" xlink:href="http://grbio.org/institution/instituto-nacional-de-biodiversidad" xlink:type="simple">MECN</named-content> 6014, adult male, <named-content xmlns:xlink="http://www.w3.org/1999/xlink" content-type="dwc:institutional_code" xlink:title="Instituto Nacional de Biodiversidad" xlink:href="http://grbio.org/institution/instituto-nacional-de-biodiversidad" xlink:type="simple">MECN</named-content> 6015, juvenile male, <named-content xmlns:xlink="http://www.w3.org/1999/xlink" content-type="dwc:institutional_code" xlink:title="Instituto Nacional de Biodiversidad" xlink:href="http://grbio.org/institution/instituto-nacional-de-biodiversidad" xlink:type="simple">MECN</named-content> 6016, adult female, preserved in ethanol, collected in Peñas Blancas on 7 November 2017, by J. Brito, J. Curay and R. Vargas. <named-content xmlns:xlink="http://www.w3.org/1999/xlink" content-type="dwc:institutional_code" xlink:title="Instituto Nacional de Biodiversidad" xlink:href="http://grbio.org/institution/instituto-nacional-de-biodiversidad" xlink:type="simple">MECN</named-content> 6570, adult male, preserved as cleaned skull and carcass in ethanol, collected in Provincia de Imbabura, Parroquia Lita, Aguinaga (<named-content xmlns:xlink="http://www.w3.org/1999/xlink" content-type="dwc:verbatimCoordinates" xlink:type="simple"><named-content content-type="geo-json" specific-use="{&#34;type&#34;:&#34;Point&#34;,&#34;coordinates&#34;:[-78.318113,0.781250]}" id="NCID0EOEBI" xlink:type="simple">0.78125, -78.318113</named-content></named-content>, 1,400 m) on 1 March 2020, by S. Erazo and D. Mantilla. <named-content xmlns:xlink="http://www.w3.org/1999/xlink" content-type="dwc:institutional_code" xlink:title="Instituto Nacional de Biodiversidad" xlink:href="http://grbio.org/institution/instituto-nacional-de-biodiversidad" xlink:type="simple">MECN</named-content> 6271, adult male, preserved in ethanol, collected in Provincia de Imbabura, Reserva Río Manduriacu (<named-content xmlns:xlink="http://www.w3.org/1999/xlink" content-type="dwc:verbatimCoordinates" xlink:type="simple"><named-content content-type="geo-json" specific-use="{&#34;type&#34;:&#34;Point&#34;,&#34;coordinates&#34;:[-78.856631,0.309547]}" id="NCID0E1EBI" xlink:type="simple">0.309547, -78.856631</named-content></named-content>, 1,200 m) on 12 September 2019, by R. Peña. <named-content xmlns:xlink="http://www.w3.org/1999/xlink" content-type="dwc:institutional_code" xlink:title="Instituto Nacional de Biodiversidad" xlink:href="http://grbio.org/institution/instituto-nacional-de-biodiversidad" xlink:type="simple">MECN</named-content> 6766, adult female, preserved as skin dry, skull and skeleton, collected in Pichincha, Reserva Chontaloma (<named-content xmlns:xlink="http://www.w3.org/1999/xlink" content-type="dwc:verbatimCoordinates" xlink:type="simple"><named-content content-type="geo-json" specific-use="{&#34;type&#34;:&#34;Point&#34;,&#34;coordinates&#34;:[-78.905160,0.181380]}" id="NCID0EGFBI" xlink:type="simple">0.18138, -78.90516</named-content></named-content>, 630 m) on 15 March 2021, by S. Pozo and C. López. <named-content xmlns:xlink="http://www.w3.org/1999/xlink" content-type="dwc:institutional_code" xlink:title="Instituto Nacional de Biodiversidad" xlink:href="http://grbio.org/institution/instituto-nacional-de-biodiversidad" xlink:type="simple">MECN</named-content> 7125, juvenile female, preserved as cleaned skull and carcass in ethanol, collected in Pichincha, El Progreso (<named-content xmlns:xlink="http://www.w3.org/1999/xlink" content-type="dwc:verbatimCoordinates" xlink:type="simple"><named-content content-type="geo-json" specific-use="{&#34;type&#34;:&#34;Point&#34;,&#34;coordinates&#34;:[-78.767156,0.164608]}" id="NCID0ESFBI" xlink:type="simple">0.164608, -78.767156</named-content></named-content>, 1,140 m) on 21 September 2021, by R. Garcia. <named-content xmlns:xlink="http://www.w3.org/1999/xlink" content-type="dwc:institutional_code" xlink:title="Museo Pontificia Universidad Católica del Ecuador" xlink:href="http://grbio.org/institution/museo-de-zoologia-pontificia-universidad-catolica-del-ecuador" xlink:type="simple">QCAZ</named-content> 18677, adult male, preserved as dry skin and clean skull / jaw, collected in Pichincha, Reserva Mashpi (<named-content xmlns:xlink="http://www.w3.org/1999/xlink" content-type="dwc:verbatimCoordinates" xlink:type="simple"><named-content content-type="geo-json" specific-use="{&#34;type&#34;:&#34;Point&#34;,&#34;coordinates&#34;:[-78.880000,0.166600]}" id="NCID0E5FBI" xlink:type="simple">0.166600, -78.880000</named-content></named-content>, 900 m) on 26 September 2019, by J. Cook and J. Dunnum. <named-content xmlns:xlink="http://www.w3.org/1999/xlink" content-type="dwc:institutional_code" xlink:title="Instituto Nacional de Biodiversidad" xlink:href="http://grbio.org/institution/instituto-nacional-de-biodiversidad" xlink:type="simple">MECN</named-content> 7563, <named-content xmlns:xlink="http://www.w3.org/1999/xlink" content-type="dwc:institutional_code" xlink:title="Instituto Nacional de Biodiversidad" xlink:href="http://grbio.org/institution/instituto-nacional-de-biodiversidad" xlink:type="simple">MECN</named-content> 7568, adult females, and <named-content xmlns:xlink="http://www.w3.org/1999/xlink" content-type="dwc:institutional_code" xlink:title="Instituto Nacional de Biodiversidad" xlink:href="http://grbio.org/institution/instituto-nacional-de-biodiversidad" xlink:type="simple">MECN</named-content> 7569 adult male, preserved as dry skins and cleaned skulls, <named-content xmlns:xlink="http://www.w3.org/1999/xlink" content-type="dwc:institutional_code" xlink:title="Instituto Nacional de Biodiversidad" xlink:href="http://grbio.org/institution/instituto-nacional-de-biodiversidad" xlink:type="simple">MECN</named-content> 7572, adult female, and <named-content xmlns:xlink="http://www.w3.org/1999/xlink" content-type="dwc:institutional_code" xlink:title="Instituto Nacional de Biodiversidad" xlink:href="http://grbio.org/institution/instituto-nacional-de-biodiversidad" xlink:type="simple">MECN</named-content> 7560, 7561, 7565, 7570, 7573 adult males, preserved as cleaned skull and carcass in ethanol, collected in Provincia de Esmeraldas, Reserva Canandé, Gualpí de los Cayapas (<named-content xmlns:xlink="http://www.w3.org/1999/xlink" content-type="dwc:verbatimCoordinates" xlink:type="simple"><named-content content-type="geo-json" specific-use="{&#34;type&#34;:&#34;Point&#34;,&#34;coordinates&#34;:[-79.061040,0.564790]}" id="NCID0E1GBI" xlink:type="simple">0.56479, -79.06104</named-content></named-content>, 450 m) on 14–16 October 2022, by J. Brito, J. Guaya, and A. Aguilar.</p></tp:treatment-sec><tp:treatment-sec sec-type="etymology" id="SECID0E6GBI"><title>Etymology.</title><p>Named in honor of Marc Hoogeslag of Amsterdam, the Netherlands. He was co-founder and leader of the innovative Land Acquisition Fund of the International Union for the Conservation of Nature - Netherlands, which helps local groups throughout the world to establish new ecological reserves and conserve endangered species. Fundacion EcoMinga’s Reserva Manduriacu, the habitat of this new species, is one of the many reserves which have benefited from Marc’s program. The species epithet is formed from the surname “Marc” taken as a noun in the genitive case, adding the Latin suffix “i” (ICZN 31.1.2).</p></tp:treatment-sec><tp:treatment-sec sec-type="diagnosis" id="SECID0EEHBI"><title>Diagnosis.</title><p>A species of <italic><tp:taxon-name><tp:taxon-name-part taxon-name-part-type="genus" reg="Neacomys">Neacomys</tp:taxon-name-part></tp:taxon-name></italic> with the following combination of characters: small size (head-body length 65–85 mm), long tail (69–126% longer than head and body length), belly fur pale buff but with gray based hairs, white throat, long nasals (which extend well beyond the plane of the lacrimal), condylar process higher than coronoid process, M1 anterocone divided, M1 with broad protoflexus; m1–m3 with wide hypoflexids.</p></tp:treatment-sec><tp:treatment-sec sec-type="description" id="SECID0ERHBI"><title>Morphological description.</title><p>The following description was based on all specimens available. <italic><tp:taxon-name><tp:taxon-name-part taxon-name-part-type="genus" reg="Neacomys">Neacomys</tp:taxon-name-part><tp:taxon-name-part taxon-name-part-type="species" reg="marci">marci</tp:taxon-name-part></tp:taxon-name></italic> sp. nov. is a spiny mouse of small size (head and body length 65–85 mm). The dorsal pelage is dark brown (Fig. <xref ref-type="fig" rid="F3">3</xref>); soft hairs are mixed with spines; on average dorsal hairs are 9–10 mm in length. The soft hair is tricolor, with a light brown band at the base, an orange band in the middle and a black apical band. The posterior mystacial vibrissae are thick and long (34 mm), surpassing the auricular pinnae when ad pressed back; two superciliary vibrissae, the longest measuring 39 mm, extending to the middle of the dorsum. One medium-sized genal vibrissae (32 mm) are also present, which are more slender than the mystacial vibrissae. The ears are large (12–16 mm) and oval in outline. Although the ears seem to be naked, they are covered with short black fringe of hair. The base of the internal ears is yellowish cream and the edges are dark, the hairs are yellowish and medium in size. A small pale orange postauricular patch is present.</p><fig id="F3" position="float" orientation="portrait"><object-id xmlns:xlink="http://www.w3.org/1999/xlink" content-type="doi" xlink:type="simple">10.3897/zookeys.1175.106113.figure3</object-id><object-id xmlns:xlink="http://www.w3.org/1999/xlink" content-type="arpha" xlink:type="simple">9BC536B5-5C3E-5BE2-9C63-E09A3C04DDC0</object-id><label>Figure 3.</label><caption><p>Live specimen of <italic><tp:taxon-name><tp:taxon-name-part taxon-name-part-type="genus" reg="Neacomys">Neacomys</tp:taxon-name-part><tp:taxon-name-part taxon-name-part-type="species" reg="marci">marci</tp:taxon-name-part></tp:taxon-name></italic> sp. nov. in its natural habitat (<named-content xmlns:xlink="http://www.w3.org/1999/xlink" content-type="dwc:institutional_code" xlink:title="Instituto Nacional de Biodiversidad" xlink:href="http://grbio.org/institution/instituto-nacional-de-biodiversidad" xlink:type="simple">MECN</named-content> 6230, Estación Fisher, Ecuador). Please note the color of a living animal.</p></caption><graphic xmlns:xlink="http://www.w3.org/1999/xlink" xlink:href="zookeys-1175-187_article-106113__-g003.jpg" position="float" orientation="portrait" xlink:type="simple" id="oo_893634.jpg"><uri content-type="original_file" xlink:type="simple">https://binary.pensoft.net/fig/893634</uri></graphic></fig><p>The pelage on the throat is white (Fig. <xref ref-type="fig" rid="F4">4A</xref>) and extends up to the corners of the mouth. The ventral pelage is pale buff but with gray base, and the hairs are on average 3.0–3.5 mm in length at the middle of the belly. The tail is uniformly dark, slender, and long (69–126% longer than head and body length). It is covered with rectangular scales (13 or 14 rows/cm near the base), with three dark brown hispid hairs emerging from the base of each scale, not longer than 1.5–2 scale rows. The hairs of the terminal portion of the tail form a small tuft (&lt; 3 mm). Females have eight mammae arranged in pectoral, thoracic, abdominal, and inguinal pairs.</p><fig id="F4" position="float" orientation="portrait"><object-id xmlns:xlink="http://www.w3.org/1999/xlink" content-type="doi" xlink:type="simple">10.3897/zookeys.1175.106113.figure4</object-id><object-id xmlns:xlink="http://www.w3.org/1999/xlink" content-type="arpha" xlink:type="simple">B885B703-0E48-597C-BD55-CF57FDD25CF3</object-id><label>Figure 4.</label><caption><p>Ventral views of the skin of <bold>A</bold><italic><tp:taxon-name><tp:taxon-name-part taxon-name-part-type="genus" reg="Neacomys">Neacomys</tp:taxon-name-part><tp:taxon-name-part taxon-name-part-type="species" reg="marci">marci</tp:taxon-name-part></tp:taxon-name></italic> sp. nov. (<named-content xmlns:xlink="http://www.w3.org/1999/xlink" content-type="dwc:institutional_code" xlink:title="Instituto Nacional de Biodiversidad" xlink:href="http://grbio.org/institution/instituto-nacional-de-biodiversidad" xlink:type="simple">MECN</named-content> 6232, holotype; Estación Fisher, Ecuador), and <bold>B</bold><italic><tp:taxon-name><tp:taxon-name-part taxon-name-part-type="genus" reg="Neacomys">Neacomys</tp:taxon-name-part><tp:taxon-name-part taxon-name-part-type="species" reg="tenuipes">tenuipes</tp:taxon-name-part></tp:taxon-name></italic> (<named-content xmlns:xlink="http://www.w3.org/1999/xlink" content-type="dwc:institutional_code" xlink:title="Universidad Industrial de Santander" xlink:href="http://grbio.org/institution/universidad-industrial-de-santander" xlink:type="simple">UIS-MHN-M</named-content> 1723; Finca La Bufalera, Colombia). Note the white-furred throat in <italic><tp:taxon-name><tp:taxon-name-part taxon-name-part-type="genus" reg="Neacomys">N.</tp:taxon-name-part><tp:taxon-name-part taxon-name-part-type="species" reg="marci">marci</tp:taxon-name-part></tp:taxon-name></italic> sp. nov. (arrowed).</p></caption><graphic xmlns:xlink="http://www.w3.org/1999/xlink" xlink:href="zookeys-1175-187_article-106113__-g004.jpg" position="float" orientation="portrait" xlink:type="simple" id="oo_893635.jpg"><uri content-type="original_file" xlink:type="simple">https://binary.pensoft.net/fig/893635</uri></graphic></fig><p>The manus is slender and short. The first digit is reduced with a long and wide claw. The other claws are short and curved. Ungual tufts are white and extend beyond the claw ends. The dorsal surface with evident brown scales; each scale has three dark brown hairs and sometimes the central hair is the longest. Long carpal vibrissae can reach the claw of digit V. The digits are relatively large; digit I is substantially shorter than digit II; digit II is shorter than digit III; digit III is slightly larger than digit IV; digit IV is larger than digit V.</p><p>Hind feet are long and slender (18–22 mm); the ungual tufts are white, abundant and extend well beyond the edge of the claws (Fig. <xref ref-type="fig" rid="F5">5A, D</xref>). Their dorsal surface has a small metatarsal patch, with brown scales (Fig. <xref ref-type="fig" rid="F5">5D</xref>); each scale has three dark brown hairs. Large number of granules covers most of the plantar surface, including the spaces between the pads and reaching the anterior border of the thenar pad. The four interdigital pads are elevated and similar in size; pads II and III are separated by a small interspace, while pads II and IV are separated by an interspace of similar size than pad I (Fig. <xref ref-type="fig" rid="F5">5A</xref>). The hypothenar pad is very small or absent, while the thenar pad is well developed, large and elevated anteriorly. Digits are relatively short; digit I reaches the base of digit II; digit II is slightly shorter than digit III; digit III is slightly larger than digit IV; digit IV is larger than digit V; digit V reaches halfway of the first phalanx of digit IV (Fig. <xref ref-type="fig" rid="F5">5A, D</xref>); claws are short, recurved and basally opened.</p><fig id="F5" position="float" orientation="portrait"><object-id xmlns:xlink="http://www.w3.org/1999/xlink" content-type="doi" xlink:type="simple">10.3897/zookeys.1175.106113.figure5</object-id><object-id xmlns:xlink="http://www.w3.org/1999/xlink" content-type="arpha" xlink:type="simple">E9ED0914-3D7F-5EC4-9C16-819AA08E13C1</object-id><label>Figure 5.</label><caption><p>Ventral (<bold>A–C</bold>) and dorsal (<bold>D–F</bold>) views of the hind foot of <italic><tp:taxon-name><tp:taxon-name-part taxon-name-part-type="genus" reg="Neacomys">Neacomys</tp:taxon-name-part><tp:taxon-name-part taxon-name-part-type="species" reg="marci">marci</tp:taxon-name-part></tp:taxon-name></italic> sp. nov. (<bold>A, D</bold><named-content xmlns:xlink="http://www.w3.org/1999/xlink" content-type="dwc:institutional_code" xlink:title="Instituto Nacional de Biodiversidad" xlink:href="http://grbio.org/institution/instituto-nacional-de-biodiversidad" xlink:type="simple">MECN</named-content> 6232, holotype; Estación Fisher, Ecuador), <italic><tp:taxon-name><tp:taxon-name-part taxon-name-part-type="genus" reg="Neacomys">N.</tp:taxon-name-part><tp:taxon-name-part taxon-name-part-type="species" reg="tenuipes">tenuipes</tp:taxon-name-part></tp:taxon-name></italic> (<bold>B, E</bold><named-content xmlns:xlink="http://www.w3.org/1999/xlink" content-type="dwc:institutional_code" xlink:title="Universidad de Caldas" xlink:href="http://grbio.org/institution/universidad-de-caldas" xlink:type="simple">MHN-UCa-M</named-content> 4019, Colombia), and <italic><tp:taxon-name><tp:taxon-name-part taxon-name-part-type="genus" reg="Neacomys">N.</tp:taxon-name-part><tp:taxon-name-part taxon-name-part-type="species" reg="rosalindae">rosalindae</tp:taxon-name-part></tp:taxon-name></italic> (<bold>C, F</bold><named-content xmlns:xlink="http://www.w3.org/1999/xlink" content-type="dwc:institutional_code" xlink:title="Instituto Nacional de Biodiversidad" xlink:href="http://grbio.org/institution/instituto-nacional-de-biodiversidad" xlink:type="simple">MECN</named-content> 5824; Cordillera de Kutukú, Ecuador). Figures are not to scale to facilitate comparisons. Abbreviations: h = hypothenar, t = thenar, ut = ungual tufts.</p></caption><graphic xmlns:xlink="http://www.w3.org/1999/xlink" xlink:href="zookeys-1175-187_article-106113__-g005.jpg" position="float" orientation="portrait" xlink:type="simple" id="oo_893636.jpg"><uri content-type="original_file" xlink:type="simple">https://binary.pensoft.net/fig/893636</uri></graphic></fig><p>The cranium is moderately large for the genus (average <abbrev xmlns:xlink="http://www.w3.org/1999/xlink" xlink:title="condyloincisive length" id="ABBRID0E2NBI" xlink:type="simple">CIL</abbrev> = 18.2 mm) with the braincase showing a convex profile (Fig. <xref ref-type="fig" rid="F6">6</xref>). The dorsal profile of the cranial roof is flat from the nasals to the middle of the frontals, then rises at the back of the frontals and slopes gently down the parietals toward the occiput; the rostrum is long and slender; premaxillae are slightly shorter than nasals, not extending anteriorly beyond incisors, without forming a rostral tube; gnathic process is very small; the suture between the nasal bones and the premaxillary reaches the root of the zygomatic bone; the nasal bone is wide at the base and gradually widens forward (Fig. <xref ref-type="fig" rid="F7">7</xref>); the interorbital region is narrow; the supraorbital edges are small and sharp; the zygomatic notches are shallow and wide while seen from above; in the olfactory sagittal plane are two frontoturbinals, one interturbinal and three ethmoturbinals present (Fig. <xref ref-type="fig" rid="F8">8F</xref>); the lachrymal is small, with contact in equal proportions with the frontal and maxillary; the post-nasal depression is shallow; the fronto-parietal suture is V-shaped; the parietal is restricted to the dorsal portion of the skull; the braincase is rounded and inflated. A gnatic process is not developed; the zygomatic plate is wide and excavated (&gt; M1 length) and slightly inclined backward; the zygomatic arch slender and without a jugal; a squamosal-alisphenoid groove is visible through the translucent braincase (Fig. <xref ref-type="fig" rid="F8">8B, E</xref>), with a perforation where it crosses the depression for the masticatory nerve; the stapedial foramen is present and small, the carotid canal is small, and the petrotympanic fissure is expressed (Figs <xref ref-type="fig" rid="F8">8C</xref>); the cephalic arterial supply is primitive (pattern 1 of <xref ref-type="bibr" rid="B51">Voss 1988</xref>); the alisphenoid strut is absent; an anterior opening of the alisphenoid canal is absent; the postglenoid foramen is large; the subsquamosal fenestra is small and the hamular process of the squamosal is long; a small tegmen tympani is present (Fig. <xref ref-type="fig" rid="F8">8A</xref>); there is no contact between the anterodorsal edge of the ectotympanic and the mastoid tubercle, which leads to an opened ectotympanic ring (Fig. <xref ref-type="fig" rid="F8">8A</xref>); the orbicular apophysis of the malleus is wide and elongate (oval in shape), with its longitudinal axis inclined towards the manubrium; mastoid bears no dorsolateral fenestra; the paraoccipital process is short.</p><fig id="F6" position="float" orientation="portrait"><object-id xmlns:xlink="http://www.w3.org/1999/xlink" content-type="doi" xlink:type="simple">10.3897/zookeys.1175.106113.figure6</object-id><object-id xmlns:xlink="http://www.w3.org/1999/xlink" content-type="arpha" xlink:type="simple">228EDA62-B3BA-55B3-A9EF-513B9D54EEE7</object-id><label>Figure 6.</label><caption><p>Three-dimensional reconstruction of the skull of <italic><tp:taxon-name><tp:taxon-name-part taxon-name-part-type="genus" reg="Neacomys">Neacomys</tp:taxon-name-part><tp:taxon-name-part taxon-name-part-type="species" reg="marci">marci</tp:taxon-name-part></tp:taxon-name></italic> sp. nov., based on micro-CT data of the holotype (<named-content xmlns:xlink="http://www.w3.org/1999/xlink" content-type="dwc:institutional_code" xlink:title="Instituto Nacional de Biodiversidad" xlink:href="http://grbio.org/institution/instituto-nacional-de-biodiversidad" xlink:type="simple">MECN</named-content> 6232; Estación Fisher, Ecuador): cranium in dorsal, ventral, and lateral view, and left hemimandible in labial view. Scale bar: 5 mm.</p></caption><graphic xmlns:xlink="http://www.w3.org/1999/xlink" xlink:href="zookeys-1175-187_article-106113__-g006.jpg" position="float" orientation="portrait" xlink:type="simple" id="oo_893637.jpg"><uri content-type="original_file" xlink:type="simple">https://binary.pensoft.net/fig/893637</uri></graphic></fig><fig id="F7" position="float" orientation="portrait"><object-id xmlns:xlink="http://www.w3.org/1999/xlink" content-type="doi" xlink:type="simple">10.3897/zookeys.1175.106113.figure7</object-id><object-id xmlns:xlink="http://www.w3.org/1999/xlink" content-type="arpha" xlink:type="simple">209ED99E-E434-5098-954F-642C0B049BA6</object-id><label>Figure 7.</label><caption><p>Selected aspects of qualitative anatomy contrasted in the crania (dorsal view = <bold>A</bold>, ventral view = <bold>B</bold>) based on data of <italic><tp:taxon-name><tp:taxon-name-part taxon-name-part-type="genus" reg="Neacomys">Neacomys</tp:taxon-name-part><tp:taxon-name-part taxon-name-part-type="species" reg="marci">marci</tp:taxon-name-part></tp:taxon-name></italic> sp. nov. (left; <named-content xmlns:xlink="http://www.w3.org/1999/xlink" content-type="dwc:institutional_code" xlink:title="Instituto Nacional de Biodiversidad" xlink:href="http://grbio.org/institution/instituto-nacional-de-biodiversidad" xlink:type="simple">MECN</named-content> 6232, holotype; Estación Fisher, Ecuador) and <italic><tp:taxon-name><tp:taxon-name-part taxon-name-part-type="genus" reg="Neacomys">Neacomys</tp:taxon-name-part><tp:taxon-name-part taxon-name-part-type="species" reg="tenuipes">tenuipes</tp:taxon-name-part></tp:taxon-name></italic> (right; <named-content xmlns:xlink="http://www.w3.org/1999/xlink" content-type="dwc:institutional_code" xlink:title="Universidad Industrial de Santander" xlink:href="http://grbio.org/institution/universidad-industrial-de-santander" xlink:type="simple">UIS-MHN-M</named-content> 1723; Finca La Bufalera, Colombia). The figure portrays differences between the characteristics of these species as follows: <italic><tp:taxon-name><tp:taxon-name-part taxon-name-part-type="genus" reg="Neacomys">N.</tp:taxon-name-part><tp:taxon-name-part taxon-name-part-type="species" reg="marci">marci</tp:taxon-name-part></tp:taxon-name></italic> sp. nov. has the longest nasal (n) extending well beyond the plane of the lacrimals (la), larger molars (m), and a low sagittal ridge (sr). Figures are not to scale to facilitate comparisons.</p></caption><graphic xmlns:xlink="http://www.w3.org/1999/xlink" xlink:href="zookeys-1175-187_article-106113__-g007.jpg" position="float" orientation="portrait" xlink:type="simple" id="oo_893638.jpg"><uri content-type="original_file" xlink:type="simple">https://binary.pensoft.net/fig/893638</uri></graphic></fig><fig id="F8" position="float" orientation="portrait"><object-id xmlns:xlink="http://www.w3.org/1999/xlink" content-type="doi" xlink:type="simple">10.3897/zookeys.1175.106113.figure8</object-id><object-id xmlns:xlink="http://www.w3.org/1999/xlink" content-type="arpha" xlink:type="simple">9C701122-AB3D-5965-AB6E-4CA96E838197</object-id><label>Figure 8.</label><caption><p><bold>A</bold> selected anatomical features of the skull of <italic><tp:taxon-name><tp:taxon-name-part taxon-name-part-type="genus" reg="Neacomys">Neacomys</tp:taxon-name-part><tp:taxon-name-part taxon-name-part-type="species" reg="marci">marci</tp:taxon-name-part></tp:taxon-name></italic> sp. nov. based on the holotype (<named-content xmlns:xlink="http://www.w3.org/1999/xlink" content-type="dwc:institutional_code" xlink:title="Instituto Nacional de Biodiversidad" xlink:href="http://grbio.org/institution/instituto-nacional-de-biodiversidad" xlink:type="simple">MECN</named-content> 6232; Estación Fisher, Ecuador): posterior portion of the skull in lateral view <bold>B</bold> lateral view of alisphenoid bone region <bold>C</bold> right auditory region in ventral view <bold>D</bold> ventral view of basicranial region <bold>E</bold> dorsal view (roofing bones of braincase removed) of basicranial region <bold>F</bold> cross-section of the cranium. Abbreviations: ab, auditory bulla; bet, bony Eustachian tube; bmt, buccinators-masticatory trough; bo, basioccipital; bs, basisphenoid; cc, carotid canal; etI, ethmoturbinal I; etII, ethmoturbinal II; etIII, ethmoturbinal III; fo, foramen ovale; ft1, frontoturbinal 1; ft2, frontoturbinal 2; it, interturbinal; ls, lamina semicircularis; mas, mastoid capsule; mlf, middle lacerate foramen; palc, posterior opening of the alisphenoid canal; pet, petrosal; pgf, postglenoid foramen; ppp, posterior palatal pits; ps, presphenoid; sag, squamosal alisphenoid groove; sfr, sphenofrontal foramen; stf, stapedial foramen; ssf, subsquamosal fenestra; tt, tegmen tympani; Pictures are three-dimensional reconstructions based on micro-CT data.</p></caption><graphic xmlns:xlink="http://www.w3.org/1999/xlink" xlink:href="zookeys-1175-187_article-106113__-g008.jpg" position="float" orientation="portrait" xlink:type="simple" id="oo_893639.jpg"><uri content-type="original_file" xlink:type="simple">https://binary.pensoft.net/fig/893639</uri></graphic></fig><p>The Hill foramen is tiny; the incisive foramina are short, ending well anterior to the M1s anterior faces; the capsular process of the premaxillary is well developed; the palate is wide and long with the anterior border of the mesopterygoid fossa not reaching M3s posterior faces; the palatal foramina are small; the posterolateral pits are long and paired, and located parallel to the anterior part of the mesopterygoid fossa; the mesopterygoid fossa is broad as the parapterygoid plates, with the anterior margin U-shaped (Fig. <xref ref-type="fig" rid="F8">8D</xref>); the shape of the pterygoid plate is not expanded, and has straight margin; the sphenopalatine vacuities are elongated and narrow, occupying the posterior part of the presphenoid area; the presphenoid is wide (Fig. <xref ref-type="fig" rid="F8">8D</xref>); the auditory bullae are small and flask-shaped; the Eustachian tube is short, wide and gradually constricted; the petrosals are well-exposed; the anterior bullae process is in contact with the posterior margin of the pterygoid plate (Fig. <xref ref-type="fig" rid="F8">8C</xref>); the basioccipital depressions are deep, forming an recognizable crest; the anterior border of the foramen magnum is narrow, with a conspicuous notch.</p><p>The mandible with masseteric crest in line with procingulum of m1; the coronoid process is small, slender, and bended backwards; the sigmoid notch is oval; the condylar process is large and robust; the capsular process is forming a rounded elevation that lies below the coronoid process; the angular notch is shallow, and the angular process is blunt.</p><p>The incisors are opistodont, without grooves, and with yellowish enamel; the molars are brachydont and terraced (Fig. <xref ref-type="fig" rid="F9">9A</xref>); the main cusps of the upper and lower molars are opposed. The M1 is rounded in outline; the procingulum is narrower than the rest of the molar, with a rounded anteromedian fossette present; anterocone divided; the protoflexus is broad; the mesoflexus is small; the metaflexus is large and wide; the posteroloph is small. The M2 with indistinct protoflexus; the anteroloph is small; the mesoflexus is short and wide; the mesoloph is short; the mesofosette is rounded (Fig. <xref ref-type="fig" rid="F9">9A</xref>); the posteroloph is similar to M1. The M3 has a small paraflexus and indistinct hypoflexus. The upper molars have three roots each. The m1 is rectangular in outline; the procingulum is not divided into labial and lingual conulids; the protoflexid is short and wide; the hypoflexid is wide; the mesoflexid is large and wide; the mesolophid is large; the posteroflexid is short and broad; the mesofosette is large. The m2 is square in outline; the protoflexid is large and narrow; the hypoflexid is wide and inclined with direction towards the posteroflexid; the mesoflexid is short and wide; the mesolophid is short and wide; the mesofosette is very small. The m3 is anteriorly-posteriorly compressed, having a wide hypoflexid and a small anterolabial cingulum. The lower molars have two roots each.</p><fig id="F9" position="float" orientation="portrait"><object-id xmlns:xlink="http://www.w3.org/1999/xlink" content-type="doi" xlink:type="simple">10.3897/zookeys.1175.106113.figure9</object-id><object-id xmlns:xlink="http://www.w3.org/1999/xlink" content-type="arpha" xlink:type="simple">9CC6B9CA-AA83-5653-90F7-F256DDD2993A</object-id><label>Figure 9.</label><caption><p><bold>A, B</bold> occlusal view of the right upper, and <bold>C, D</bold> right lower tooth row of: (<bold>A, C</bold>) <italic><tp:taxon-name><tp:taxon-name-part taxon-name-part-type="genus" reg="Neacomys">Neacomys</tp:taxon-name-part><tp:taxon-name-part taxon-name-part-type="species" reg="marci">marci</tp:taxon-name-part></tp:taxon-name></italic> sp. nov. (<named-content xmlns:xlink="http://www.w3.org/1999/xlink" content-type="dwc:institutional_code" xlink:title="Instituto Nacional de Biodiversidad" xlink:href="http://grbio.org/institution/instituto-nacional-de-biodiversidad" xlink:type="simple">MECN</named-content> 6232, holotype; Estación Fisher, Ecuador) and (<bold>B, D</bold>) <italic><tp:taxon-name><tp:taxon-name-part taxon-name-part-type="genus" reg="Neacomys">N.</tp:taxon-name-part><tp:taxon-name-part taxon-name-part-type="species" reg="tenuipes">tenuipes</tp:taxon-name-part></tp:taxon-name></italic> (<bold>B</bold><named-content xmlns:xlink="http://www.w3.org/1999/xlink" content-type="dwc:institutional_code" xlink:title="Universidad Industrial de Santander" xlink:href="http://grbio.org/institution/universidad-industrial-de-santander" xlink:type="simple">UIS-MHN-M</named-content> 1723; Finca La Bufalera, Bolívar, Colombia, and <bold>D</bold><named-content xmlns:xlink="http://www.w3.org/1999/xlink" content-type="dwc:institutional_code" xlink:title="Universidad de Caldas" xlink:href="http://grbio.org/institution/universidad-de-caldas" xlink:type="simple">MHN-UCa-M</named-content> 3647; Acevedo, Huila, Colombia). Abbreviations: alc, anterolabial conule; pf, paraflexus; f, mesofosette; pc, procingulum.The arrows indicate the direction of the mesoflexus with the hypoflexus.</p></caption><graphic xmlns:xlink="http://www.w3.org/1999/xlink" xlink:href="zookeys-1175-187_article-106113__-g009.jpg" position="float" orientation="portrait" xlink:type="simple" id="oo_893640.jpg"><uri content-type="original_file" xlink:type="simple">https://binary.pensoft.net/fig/893640</uri></graphic></fig><p>The tuberculum of the first rib articulates with the transverse processes of the seventh cervical and the first thoracic vertebrae; the second thoracic vertebra has a differentially elongated neural spine; 19 thoracicolumbar vertebrae, the 16<sup>th</sup> with moderately developed anapophyses; four sacrals; 33 or 34 caudals, with complete hemal arches in the second, third and fourth; 12 ribs.</p><p>The gall bladder is absent. The stomach is unilocular and hemiglandular; the cornified epithelium lines the corpus, while the glandular epithelium occupies the antrum and is slightly extended to the left of the esophageal opening; the bordering fold is notorious for being thick and long, surpassing the left level of the incisura angularis; the incisura angularis is moderately deep and the plica angularis is well expressed with a well-developed pars pyloricus (Fig. <xref ref-type="fig" rid="F10">10</xref>).</p><fig id="F10" position="float" orientation="portrait"><object-id xmlns:xlink="http://www.w3.org/1999/xlink" content-type="doi" xlink:type="simple">10.3897/zookeys.1175.106113.figure10</object-id><object-id xmlns:xlink="http://www.w3.org/1999/xlink" content-type="arpha" xlink:type="simple">CA5F92DB-9C2A-56C7-8199-0235EF075EA8</object-id><label>Figure 10.</label><caption><p>Stomach of <italic><tp:taxon-name><tp:taxon-name-part taxon-name-part-type="genus" reg="Neacomys">Neacomys</tp:taxon-name-part><tp:taxon-name-part taxon-name-part-type="species" reg="marci">marci</tp:taxon-name-part></tp:taxon-name></italic> sp. nov. (<named-content xmlns:xlink="http://www.w3.org/1999/xlink" content-type="dwc:institutional_code" xlink:title="Instituto Nacional de Biodiversidad" xlink:href="http://grbio.org/institution/instituto-nacional-de-biodiversidad" xlink:type="simple">MECN</named-content> 7568; Reserva Río Canandé, Ecuador) <bold>A</bold> dorsal view <bold>B</bold> ventral view. Abbreviations: b, bordering fold; d, duodenum; co, cornified epithelium; ge, glandular epithelium; i, incisura angularis; e, esophagus.</p></caption><graphic xmlns:xlink="http://www.w3.org/1999/xlink" xlink:href="zookeys-1175-187_article-106113__-g010.jpg" position="float" orientation="portrait" xlink:type="simple" id="oo_893641.jpg"><uri content-type="original_file" xlink:type="simple">https://binary.pensoft.net/fig/893641</uri></graphic></fig></tp:treatment-sec><tp:treatment-sec sec-type="comparisons" id="SECID0E2WBI"><title>Comparisons with similar species.</title><p><italic><tp:taxon-name><tp:taxon-name-part taxon-name-part-type="genus" reg="Neacomys">Neacomys</tp:taxon-name-part><tp:taxon-name-part taxon-name-part-type="species" reg="marci">marci</tp:taxon-name-part></tp:taxon-name></italic> sp. nov. differs from its sister species <italic><tp:taxon-name><tp:taxon-name-part taxon-name-part-type="genus" reg="Neacomys">N.</tp:taxon-name-part><tp:taxon-name-part taxon-name-part-type="species" reg="tenuipes">tenuipes</tp:taxon-name-part></tp:taxon-name></italic> mainly in ventral coloration, <italic><tp:taxon-name><tp:taxon-name-part taxon-name-part-type="genus" reg="Neacomys">N.</tp:taxon-name-part><tp:taxon-name-part taxon-name-part-type="species" reg="marci">marci</tp:taxon-name-part></tp:taxon-name></italic> sp. nov. is pale buff with white throat, while <italic><tp:taxon-name><tp:taxon-name-part taxon-name-part-type="genus" reg="Neacomys">N.</tp:taxon-name-part><tp:taxon-name-part taxon-name-part-type="species" reg="tenuipes">tenuipes</tp:taxon-name-part></tp:taxon-name></italic> is completely white to pale orange (Fig. <xref ref-type="fig" rid="F4">4</xref>). Additionally, <italic><tp:taxon-name><tp:taxon-name-part taxon-name-part-type="genus" reg="Neacomys">N.</tp:taxon-name-part><tp:taxon-name-part taxon-name-part-type="species" reg="marci">marci</tp:taxon-name-part></tp:taxon-name></italic> sp. nov. has a slight bicolor at the base tail, while <italic><tp:taxon-name><tp:taxon-name-part taxon-name-part-type="genus" reg="Neacomys">N.</tp:taxon-name-part><tp:taxon-name-part taxon-name-part-type="species" reg="tenuipes">tenuipes</tp:taxon-name-part></tp:taxon-name></italic> has a clear bicolor at the base. The condylar process in <italic><tp:taxon-name><tp:taxon-name-part taxon-name-part-type="genus" reg="Neacomys">N.</tp:taxon-name-part><tp:taxon-name-part taxon-name-part-type="species" reg="marci">marci</tp:taxon-name-part></tp:taxon-name></italic> sp. nov. is higher than the coronoid process, while in <italic><tp:taxon-name><tp:taxon-name-part taxon-name-part-type="genus" reg="Neacomys">N.</tp:taxon-name-part><tp:taxon-name-part taxon-name-part-type="species" reg="tenuipes">tenuipes</tp:taxon-name-part></tp:taxon-name></italic> most are lower than the coronoid process, some are equal to the coronoid process. At the molar level, <italic><tp:taxon-name><tp:taxon-name-part taxon-name-part-type="genus" reg="Neacomys">N.</tp:taxon-name-part><tp:taxon-name-part taxon-name-part-type="species" reg="marci">marci</tp:taxon-name-part></tp:taxon-name></italic> sp. nov. has a narrow anterocone of M1, while in <italic><tp:taxon-name><tp:taxon-name-part taxon-name-part-type="genus" reg="Neacomys">N.</tp:taxon-name-part><tp:taxon-name-part taxon-name-part-type="species" reg="tenuipes">tenuipes</tp:taxon-name-part></tp:taxon-name></italic> it is wide (Fig. <xref ref-type="fig" rid="F4">4</xref>). In <italic><tp:taxon-name><tp:taxon-name-part taxon-name-part-type="genus" reg="Neacomys">N.</tp:taxon-name-part><tp:taxon-name-part taxon-name-part-type="species" reg="marci">marci</tp:taxon-name-part></tp:taxon-name></italic> sp. nov. the hypoflexus of M3 is indistinct or absent, while in <italic><tp:taxon-name><tp:taxon-name-part taxon-name-part-type="genus" reg="Neacomys">N.</tp:taxon-name-part><tp:taxon-name-part taxon-name-part-type="species" reg="tenuipes">tenuipes</tp:taxon-name-part></tp:taxon-name></italic> it is present and well evident.</p><p>Another species from the Chocó Biogeographic region with which <italic><tp:taxon-name><tp:taxon-name-part taxon-name-part-type="genus" reg="Neacomys">Neacomys</tp:taxon-name-part><tp:taxon-name-part taxon-name-part-type="species" reg="marci">marci</tp:taxon-name-part></tp:taxon-name></italic> sp. nov. could be confused is <italic><tp:taxon-name><tp:taxon-name-part taxon-name-part-type="genus" reg="Neacomys">N.</tp:taxon-name-part><tp:taxon-name-part taxon-name-part-type="species" reg="pictus">pictus</tp:taxon-name-part></tp:taxon-name></italic>. Both species have white throats, however <italic><tp:taxon-name><tp:taxon-name-part taxon-name-part-type="genus" reg="Neacomys">N.</tp:taxon-name-part><tp:taxon-name-part taxon-name-part-type="species" reg="marci">marci</tp:taxon-name-part></tp:taxon-name></italic> sp. nov. has pale buff ventral color and <italic><tp:taxon-name><tp:taxon-name-part taxon-name-part-type="genus" reg="Neacomys">N.</tp:taxon-name-part><tp:taxon-name-part taxon-name-part-type="species" reg="pictus">pictus</tp:taxon-name-part></tp:taxon-name></italic> is faintly plumbeous basally on the belly. <italic><tp:taxon-name><tp:taxon-name-part taxon-name-part-type="genus" reg="Neacomys">Neacomys</tp:taxon-name-part><tp:taxon-name-part taxon-name-part-type="species" reg="marci">marci</tp:taxon-name-part></tp:taxon-name></italic> sp. nov. has the interorbital region (in ventral view) with developed ridges, projecting like ledges; whereas <italic><tp:taxon-name><tp:taxon-name-part taxon-name-part-type="genus" reg="Neacomys">N.</tp:taxon-name-part><tp:taxon-name-part taxon-name-part-type="species" reg="tenuipes">tenuipes</tp:taxon-name-part></tp:taxon-name></italic> it is hidden under the maxilla. The mastoid is ossified in <italic><tp:taxon-name><tp:taxon-name-part taxon-name-part-type="genus" reg="Neacomys">N.</tp:taxon-name-part><tp:taxon-name-part taxon-name-part-type="species" reg="marci">marci</tp:taxon-name-part></tp:taxon-name></italic> sp. nov. while in <italic><tp:taxon-name><tp:taxon-name-part taxon-name-part-type="genus" reg="Neacomys">N.</tp:taxon-name-part><tp:taxon-name-part taxon-name-part-type="species" reg="tenuipes">tenuipes</tp:taxon-name-part></tp:taxon-name></italic> it is most perforated. Other comparisons are summarized in Table <xref ref-type="table" rid="T5">5</xref>.</p><table-wrap id="T5" position="float" orientation="portrait"><label>Table 5.</label><caption><p>Selected morphological comparisons between <italic><tp:taxon-name><tp:taxon-name-part taxon-name-part-type="genus" reg="Neacomys">Neacomys</tp:taxon-name-part></tp:taxon-name></italic> species distributed in the Chocó Biogeographic region. Characters obtained analyzing photos of the holotype and the description supplied by <xref ref-type="bibr" rid="B17">Colmenares-Pinzon (2021)</xref> * and <xref ref-type="bibr" rid="B13">Caccavo and Weksler (2021)</xref> **.</p></caption><table id="TID0EPJDI" rules="all"><tbody><tr><th rowspan="1" colspan="1">Characters</th><th rowspan="1" colspan="1"><italic><tp:taxon-name><tp:taxon-name-part taxon-name-part-type="genus" reg="Neacomys">Neacomys</tp:taxon-name-part><tp:taxon-name-part taxon-name-part-type="species" reg="marci">marci</tp:taxon-name-part></tp:taxon-name></italic> sp. nov. (<italic>n</italic> = 30)</th><th rowspan="1" colspan="1"><italic><tp:taxon-name><tp:taxon-name-part taxon-name-part-type="genus" reg="Neacomys">Neacomys</tp:taxon-name-part><tp:taxon-name-part taxon-name-part-type="species" reg="tenuipes">tenuipes</tp:taxon-name-part></tp:taxon-name></italic>*</th><th rowspan="1" colspan="1"><italic><tp:taxon-name><tp:taxon-name-part taxon-name-part-type="genus" reg="Neacomys">Neacomys</tp:taxon-name-part><tp:taxon-name-part taxon-name-part-type="species" reg="pictus">pictus</tp:taxon-name-part></tp:taxon-name></italic>**</th></tr><tr><td rowspan="1" colspan="1">Tail length</td><td rowspan="1" colspan="1">most subequal to <abbrev xmlns:xlink="http://www.w3.org/1999/xlink" xlink:title="head and body length" id="ABBRID0ECBCI" xlink:type="simple">HBL</abbrev></td><td rowspan="1" colspan="1">most subequal to <abbrev xmlns:xlink="http://www.w3.org/1999/xlink" xlink:title="head and body length" id="ABBRID0EJBCI" xlink:type="simple">HBL</abbrev></td><td rowspan="1" colspan="1">subequal to <abbrev xmlns:xlink="http://www.w3.org/1999/xlink" xlink:title="head and body length" id="ABBRID0EQBCI" xlink:type="simple">HBL</abbrev></td></tr><tr><td rowspan="1" colspan="1">Tail color</td><td rowspan="1" colspan="1">unicolor</td><td rowspan="1" colspan="1">bicolor</td><td rowspan="1" colspan="1">most bicolor</td></tr><tr><td rowspan="1" colspan="1">Hypothenar pad</td><td rowspan="1" colspan="1">absent</td><td rowspan="1" colspan="1">present</td><td rowspan="1" colspan="1">–</td></tr><tr><td rowspan="1" colspan="1">Ventral fur color</td><td rowspan="1" colspan="1">pale buff, with white throat</td><td rowspan="1" colspan="1">completely white to pale orange</td><td rowspan="1" colspan="1">faintly plumbeous basally on belly, with throat white</td></tr><tr><td rowspan="1" colspan="1">Lacrimal bones</td><td rowspan="1" colspan="1">equal contact with frontal and maxillary bones</td><td rowspan="1" colspan="1">equal contact with frontal and maxillary or major contact with maxillary bone</td><td rowspan="1" colspan="1">major contact with maxillary bone</td></tr><tr><td rowspan="1" colspan="1">Post nasal depression</td><td rowspan="1" colspan="1">shallow</td><td rowspan="1" colspan="1">most deep</td><td rowspan="1" colspan="1">shallow</td></tr><tr><td rowspan="1" colspan="1">Supraorbital crests</td><td rowspan="1" colspan="1">crests developed and inflexed posteriorly</td><td rowspan="1" colspan="1">crests developed and inflexed posteriorly</td><td rowspan="1" colspan="1">most with crests developed and inflexed posteriorly</td></tr><tr><td rowspan="1" colspan="1">Parietal</td><td rowspan="1" colspan="1">restricted to the dorsal portion of the skull</td><td rowspan="1" colspan="1">restricted to the dorsal portion of the skull</td><td rowspan="1" colspan="1">restricted to the dorsal portion of the skull</td></tr><tr><td rowspan="1" colspan="1">Mastoid ossification</td><td rowspan="1" colspan="1">ossified</td><td rowspan="1" colspan="1">ossified or perforated</td><td rowspan="1" colspan="1">most perforated</td></tr><tr><td rowspan="1" colspan="1">Shape of diastema</td><td rowspan="1" colspan="1">flat</td><td rowspan="1" colspan="1">flat</td><td rowspan="1" colspan="1">with a small bump below the zygomatic plate</td></tr><tr><td rowspan="1" colspan="1">Incisive foramina position</td><td rowspan="1" colspan="1">distant to M1</td><td rowspan="1" colspan="1">close or distant to M1</td><td rowspan="1" colspan="1">close to M1</td></tr><tr><td rowspan="1" colspan="1">Posterolateral palatal pits</td><td rowspan="1" colspan="1">unique or shallow opening</td><td rowspan="1" colspan="1">Most unique or shallow opening</td><td rowspan="1" colspan="1">unique or shallow opening, or multiple openings</td></tr><tr><td rowspan="1" colspan="1">Interorbital region (ventral view)</td><td rowspan="1" colspan="1">with developed ridges, projecting like ledges</td><td rowspan="1" colspan="1">with developed ridges, projecting like ledges</td><td rowspan="1" colspan="1">hidden under the maxilla</td></tr><tr><td rowspan="1" colspan="1">Condylar process</td><td rowspan="1" colspan="1">higher than coronoid process</td><td rowspan="1" colspan="1">lower than coronoid process, some equal to coronoid process</td><td rowspan="1" colspan="1">lower than coronoid process, some equal to coronoid process</td></tr><tr><td rowspan="1" colspan="1">M1, shape of anterocone</td><td rowspan="1" colspan="1">narrow</td><td rowspan="1" colspan="1">wide</td><td rowspan="1" colspan="1">wide</td></tr><tr><td rowspan="1" colspan="1">M1, shape of mesoloph</td><td rowspan="1" colspan="1">most straight</td><td rowspan="1" colspan="1">most straight</td><td rowspan="1" colspan="1">curved</td></tr><tr><td rowspan="1" colspan="1">M3, hypoflexus</td><td rowspan="1" colspan="1">absent</td><td rowspan="1" colspan="1">present</td><td rowspan="1" colspan="1">present</td></tr></tbody></table></table-wrap></tp:treatment-sec><tp:treatment-sec sec-type="distribution" id="SECID0EDICI"><title>Distribution.</title><p><italic><tp:taxon-name><tp:taxon-name-part taxon-name-part-type="genus" reg="Neacomys">Neacomys</tp:taxon-name-part><tp:taxon-name-part taxon-name-part-type="species" reg="marci">marci</tp:taxon-name-part></tp:taxon-name></italic> sp. nov. is known from six localities in the provinces of Carchi, Pichincha, and Esmeraldas, in northwestern Ecuador (Fig. <xref ref-type="fig" rid="F11">11</xref>).</p><fig id="F11" position="float" orientation="portrait"><object-id xmlns:xlink="http://www.w3.org/1999/xlink" content-type="doi" xlink:type="simple">10.3897/zookeys.1175.106113.figure11</object-id><object-id xmlns:xlink="http://www.w3.org/1999/xlink" content-type="arpha" xlink:type="simple">0B12544A-9227-5F49-9C2C-0C215F3D63B7</object-id><label>Figure 11.</label><caption><p>Topographic map of northern South America. Sampling localities of three <italic><tp:taxon-name><tp:taxon-name-part taxon-name-part-type="genus" reg="Neacomys">Neacomys</tp:taxon-name-part></tp:taxon-name></italic> species are shown with color codes described in the legend. <italic><tp:taxon-name><tp:taxon-name-part taxon-name-part-type="genus" reg="Neacomys">Neacomys</tp:taxon-name-part><tp:taxon-name-part taxon-name-part-type="species" reg="marci">marci</tp:taxon-name-part></tp:taxon-name></italic> sp. nov. localities correspond to the Chocó biogeographic region in northwestern Ecuador (type locality is shown with black circle).</p></caption><graphic xmlns:xlink="http://www.w3.org/1999/xlink" xlink:href="zookeys-1175-187_article-106113__-g011.jpg" position="float" orientation="portrait" xlink:type="simple" id="oo_893642.jpg"><uri content-type="original_file" xlink:type="simple">https://binary.pensoft.net/fig/893642</uri></graphic></fig></tp:treatment-sec><tp:treatment-sec sec-type="natural history" id="SECID0EXJCI"><title>Natural history.</title><p>The distributional range of the species is thus far limited to the Chocó Biogeographical region (<xref ref-type="bibr" rid="B31">Myers et al. 2000</xref>), where it occupies the lower subtropical and lower montane ecosystems (Ceron et al. 1999), in an altitudinal range from 450 to 1,630 m (Fig. <xref ref-type="fig" rid="F12">12</xref>). These forests are characterized by having a tree cover of approximately 30 m height. Most of the vegetation belongs to the families <tp:taxon-name><tp:taxon-name-part taxon-name-part-type="family">Araceae</tp:taxon-name-part></tp:taxon-name>, <tp:taxon-name><tp:taxon-name-part taxon-name-part-type="family">Melastomataceae</tp:taxon-name-part></tp:taxon-name>, <tp:taxon-name><tp:taxon-name-part taxon-name-part-type="family">Cyclanthaceae</tp:taxon-name-part></tp:taxon-name>, <tp:taxon-name><tp:taxon-name-part taxon-name-part-type="family">Bromeliaceae</tp:taxon-name-part></tp:taxon-name>, and to the ferns. Additionally, the following species of rodents and marsupials were recorded as living in sympatry: <italic><tp:taxon-name><tp:taxon-name-part taxon-name-part-type="genus" reg="Melanomys">Melanomys</tp:taxon-name-part><tp:taxon-name-part taxon-name-part-type="species" reg="caliginosus">caliginosus</tp:taxon-name-part></tp:taxon-name></italic>, <italic><tp:taxon-name><tp:taxon-name-part taxon-name-part-type="genus" reg="Mindomys">Mindomys</tp:taxon-name-part><tp:taxon-name-part taxon-name-part-type="species" reg="hammondi">hammondi</tp:taxon-name-part></tp:taxon-name></italic>, <italic><tp:taxon-name><tp:taxon-name-part taxon-name-part-type="genus" reg="Oecomys">Oecomys</tp:taxon-name-part></tp:taxon-name></italic> sp., <italic><tp:taxon-name><tp:taxon-name-part taxon-name-part-type="genus" reg="Rhipidomys">Rhipidomys</tp:taxon-name-part><tp:taxon-name-part taxon-name-part-type="species" reg="latimanus">latimanus</tp:taxon-name-part></tp:taxon-name></italic>, <italic><tp:taxon-name><tp:taxon-name-part taxon-name-part-type="genus" reg="Tanyuromys">Tanyuromys</tp:taxon-name-part><tp:taxon-name-part taxon-name-part-type="species" reg="thomasleei">thomasleei</tp:taxon-name-part></tp:taxon-name></italic>, <italic><tp:taxon-name><tp:taxon-name-part taxon-name-part-type="genus" reg="Pattonimus">Pattonimus</tp:taxon-name-part><tp:taxon-name-part taxon-name-part-type="species" reg="musseri">musseri</tp:taxon-name-part></tp:taxon-name></italic>, <italic><tp:taxon-name><tp:taxon-name-part taxon-name-part-type="genus" reg="Sigmodontomys">Sigmodontomys</tp:taxon-name-part><tp:taxon-name-part taxon-name-part-type="species" reg="alfari">alfari</tp:taxon-name-part></tp:taxon-name></italic>, and <italic><tp:taxon-name><tp:taxon-name-part taxon-name-part-type="genus" reg="Transandinomys">Transandinomys</tp:taxon-name-part><tp:taxon-name-part taxon-name-part-type="species" reg="bolivaris">bolivaris</tp:taxon-name-part></tp:taxon-name></italic>, the heteromyid <italic><tp:taxon-name><tp:taxon-name-part taxon-name-part-type="genus" reg="Heteromys">Heteromys</tp:taxon-name-part><tp:taxon-name-part taxon-name-part-type="species" reg="australis">australis</tp:taxon-name-part></tp:taxon-name></italic>, the marsupials <italic><tp:taxon-name><tp:taxon-name-part taxon-name-part-type="genus" reg="Chironectes">Chironectes</tp:taxon-name-part><tp:taxon-name-part taxon-name-part-type="species" reg="minimus">minimus</tp:taxon-name-part></tp:taxon-name></italic>, <italic><tp:taxon-name><tp:taxon-name-part taxon-name-part-type="genus" reg="Mamosops">Mamosops</tp:taxon-name-part><tp:taxon-name-part taxon-name-part-type="species" reg="caucae">caucae</tp:taxon-name-part></tp:taxon-name></italic>, and <italic><tp:taxon-name><tp:taxon-name-part taxon-name-part-type="genus" reg="Marmosa">Marmosa</tp:taxon-name-part><tp:taxon-name-part taxon-name-part-type="species" reg="isthmica">isthmica</tp:taxon-name-part></tp:taxon-name></italic>, and the squirrel <italic><tp:taxon-name><tp:taxon-name-part taxon-name-part-type="genus" reg="Microsciurus">Microsciurus</tp:taxon-name-part><tp:taxon-name-part taxon-name-part-type="species" reg="mimulus">mimulus</tp:taxon-name-part></tp:taxon-name></italic>.</p><fig id="F12" position="float" orientation="portrait"><object-id xmlns:xlink="http://www.w3.org/1999/xlink" content-type="doi" xlink:type="simple">10.3897/zookeys.1175.106113.figure12</object-id><object-id xmlns:xlink="http://www.w3.org/1999/xlink" content-type="arpha" xlink:type="simple">BA7761D3-5471-5DDF-AEEF-5C62235BCAEE</object-id><label>Figure 12.</label><caption><p>Habitat where specimens of <italic><tp:taxon-name><tp:taxon-name-part taxon-name-part-type="genus" reg="Neacomys">Neacomys</tp:taxon-name-part><tp:taxon-name-part taxon-name-part-type="species" reg="marci">marci</tp:taxon-name-part></tp:taxon-name></italic> sp. nov. have been collected in this study <bold>A</bold> Piemontane forest, and <bold>B</bold> Chocó rainforest.</p></caption><graphic xmlns:xlink="http://www.w3.org/1999/xlink" xlink:href="zookeys-1175-187_article-106113__-g012.jpg" position="float" orientation="portrait" xlink:type="simple" id="oo_893643.jpg"><uri content-type="original_file" xlink:type="simple">https://binary.pensoft.net/fig/893643</uri></graphic></fig></tp:treatment-sec><ref-list><ref id="B9"><mixed-citation xmlns:xlink="http://www.w3.org/1999/xlink" xlink:type="simple"><person-group><name name-style="western"><surname>Brito</surname><given-names>J</given-names></name><name name-style="western"><surname>Tinoco</surname><given-names>N</given-names></name><name name-style="western"><surname>Burneo</surname><given-names>S</given-names></name><name name-style="western"><surname>Koch</surname><given-names>C</given-names></name><name name-style="western"><surname>Arguero</surname><given-names>A</given-names></name><name name-style="western"><surname>Vargas</surname><given-names>R</given-names></name><name name-style="western"><surname>Pinto</surname><given-names>CM</given-names></name></person-group> (<year>2021a</year>) <article-title>A new species of spiny mouse, genus <italic><tp:taxon-name><tp:taxon-name-part taxon-name-part-type="genus">Neacomys</tp:taxon-name-part></tp:taxon-name></italic> (<tp:taxon-name><tp:taxon-name-part taxon-name-part-type="family">Cricetidae</tp:taxon-name-part></tp:taxon-name>: <tp:taxon-name><tp:taxon-name-part taxon-name-part-type="subfamily">Sigmodontinae</tp:taxon-name-part></tp:taxon-name>) from Cordillera del Cóndor, Ecuador.</article-title><source>Mastozoología Neotropical</source><volume>28</volume>: <fpage>001</fpage>–<lpage>022</lpage>. <ext-link xlink:href="10.31687/saremMN.21.28.1.0.23" ext-link-type="doi" xlink:type="simple">https://doi.org/10.31687/saremMN.21.28.1.0.23</ext-link></mixed-citation></ref><ref id="B19"><mixed-citation xmlns:xlink="http://www.w3.org/1999/xlink" xlink:type="simple"><person-group><name name-style="western"><surname>Curay</surname><given-names>J</given-names></name><name name-style="western"><surname>Mantilla</surname><given-names>D</given-names></name><name name-style="western"><surname>Brito</surname><given-names>J</given-names></name></person-group> (<year>2022</year>) <article-title>Diversity of small non-volant mammals of Lita, northwestern Imbabura, Ecuador.</article-title><source>Check List</source><volume>18</volume>(<issue>3</issue>): <fpage>709</fpage>–<lpage>719</lpage>. <ext-link xlink:href="10.15560/18.3.709" ext-link-type="doi" xlink:type="simple">https://doi.org/10.15560/18.3.709</ext-link></mixed-citation></ref><ref id="B42"><mixed-citation xmlns:xlink="http://www.w3.org/1999/xlink" xlink:type="simple"><person-group><name name-style="western"><surname>Sánchez-Vendizú</surname><given-names>P</given-names></name><name name-style="western"><surname>Pacheco</surname><given-names>V</given-names></name><name name-style="western"><surname>Vivas-Ruiz</surname><given-names>D</given-names></name></person-group> (<year>2018</year>) <article-title>An introduction to the systematics of small-bodied <italic><tp:taxon-name><tp:taxon-name-part taxon-name-part-type="genus">Neacomys</tp:taxon-name-part></tp:taxon-name></italic> (<tp:taxon-name><tp:taxon-name-part taxon-name-part-type="order">Rodentia</tp:taxon-name-part></tp:taxon-name>, <tp:taxon-name><tp:taxon-name-part taxon-name-part-type="family">Cricetidae</tp:taxon-name-part></tp:taxon-name>) from Peru with descriptions of two new species.</article-title><source>American Museum Novitates</source><volume>3913</volume>(<issue>3913</issue>): <fpage>1</fpage>–<lpage>38</lpage>. <ext-link xlink:href="10.1206/3913.1" ext-link-type="doi" xlink:type="simple">https://doi.org/10.1206/3913.1</ext-link></mixed-citation></ref><ref id="B13"><mixed-citation xmlns:xlink="http://www.w3.org/1999/xlink" xlink:type="simple"><person-group><name name-style="western"><surname>Caccavo</surname><given-names>A</given-names></name><name name-style="western"><surname>Weksler</surname><given-names>M</given-names></name></person-group> (<year>2021</year>) <article-title>Systematics of the rodent genus <italic><tp:taxon-name><tp:taxon-name-part taxon-name-part-type="genus">Neacomys</tp:taxon-name-part></tp:taxon-name></italic> Thomas (<tp:taxon-name><tp:taxon-name-part taxon-name-part-type="family">Cricetidae</tp:taxon-name-part></tp:taxon-name>: <tp:taxon-name><tp:taxon-name-part taxon-name-part-type="subfamily">Sigmodontinae</tp:taxon-name-part></tp:taxon-name>): two new species and a discussion on carotid patterns.</article-title><source>Journal of Mammalogy</source><volume>102</volume>(<issue>3</issue>): <fpage>852</fpage>–<lpage>878</lpage>. <ext-link xlink:href="10.1093/jmammal/gyab037" ext-link-type="doi" xlink:type="simple">https://doi.org/10.1093/jmammal/gyab037</ext-link></mixed-citation></ref><ref id="B51"><mixed-citation xmlns:xlink="http://www.w3.org/1999/xlink" xlink:type="simple"><person-group><name name-style="western"><surname>Voss</surname><given-names>RS</given-names></name></person-group> (<year>1988</year>) <article-title>Systematics and ecology of ichthyomyine rodents (<tp:taxon-name><tp:taxon-name-part taxon-name-part-type="superfamily">Muroidea</tp:taxon-name-part></tp:taxon-name>): patterns of morphological evolution in a small adaptive radiation.</article-title><source>Bulletin of the American Museum of Natural History</source><volume>188</volume>: <fpage>258</fpage>–<lpage>493</lpage>.</mixed-citation></ref><ref id="B17"><mixed-citation xmlns:xlink="http://www.w3.org/1999/xlink" xlink:type="simple"><person-group><name name-style="western"><surname>Colmenares-Pinzon</surname><given-names>JE</given-names></name></person-group> (<year>2021</year>) <article-title>Calling for a reassessment of rodent diversity in Colombia: description of a new species of <italic><tp:taxon-name><tp:taxon-name-part taxon-name-part-type="genus">Neacomys</tp:taxon-name-part></tp:taxon-name></italic> (<tp:taxon-name><tp:taxon-name-part taxon-name-part-type="family">Cricetidae</tp:taxon-name-part></tp:taxon-name>: <tp:taxon-name><tp:taxon-name-part taxon-name-part-type="tribe">Oryzomyini</tp:taxon-name-part></tp:taxon-name>) from the Magdalena Valley, with a new phylogenetic hypothesis for the genus and comments on its diversification.</article-title><source>Zootaxa</source><volume>4920</volume>(<issue>4</issue>): <fpage>451</fpage>–<lpage>494</lpage>. <ext-link xlink:href="10.11646/zootaxa.4920.4.1" ext-link-type="doi" xlink:type="simple">https://doi.org/10.11646/zootaxa.4920.4.1</ext-link></mixed-citation></ref><ref id="B31"><mixed-citation xmlns:xlink="http://www.w3.org/1999/xlink" xlink:type="simple"><person-group><name name-style="western"><surname>Myers</surname><given-names>N</given-names></name><name name-style="western"><surname>Mittermeier</surname><given-names>RA</given-names></name><name name-style="western"><surname>Mittermeier</surname><given-names>CG</given-names></name><name name-style="western"><surname>Da Fonseca</surname><given-names>GA</given-names></name><name name-style="western"><surname>Kent</surname><given-names>J</given-names></name></person-group> (<year>2000</year>) <article-title>Biodiversity hotspots for conservation priorities.</article-title><source>Nature</source><volume>403</volume>(<issue>6772</issue>): <fpage>853</fpage>–<lpage>858</lpage>. <ext-link xlink:href="10.1038/35002501" ext-link-type="doi" xlink:type="simple">https://doi.org/10.1038/35002501</ext-link></mixed-citation></ref></ref-list></tp:taxon-treatment>
